# Supplementary material for: Integrative analysis of immune and microbial subtypes predicts immunotherapy response in stomach adenocarcinoma
Source: Microbiol Spectr. 2026 Feb 9;14(3):e02151-25. doi: 10.1128/spectrum.02151-25 (PMC12955421; doi:10.1128/spectrum.02151-25)
Supplement: Table S2 — A complete table of microbe-immune association with q-values. [file spectrum.02151-25-s0003.csv]

Table S2: Complete Table of Microbe�CImmune Associations with Q-values
Microbe	celldata	Correlation	Pvalue	FDR	relation
Bordetella	DC	0.240936761	5.48E-06	0.002629599	Positive
Shigella	DC	0.188822771	0.000397586	0.092420643	Positive
Ralstonia	Neutrophil	-0.180234954	0.000730561	0.092420643	Negative
Bacillus	DC	-0.178825995	0.000805191	0.092420643	Negative
Staphylococcus	DC	0.174718252	0.001064844	0.092420643	Positive
Bacteroides	Exhausted	-0.173503544	0.001155258	0.092420643	Negative
Shigella	Central_memory	-0.170420045	0.001417415	0.097194167	Negative
Enterobacter	DC	-0.167405727	0.001725461	0.103527643	Negative
Bordetella	nTreg	0.164270928	0.002109833	0.112524405	Positive
Ralstonia	DC	0.160782452	0.002628341	0.126160377	Positive
Mycoplasma	DC	-0.155463928	0.003644416	0.147904929	Negative
Bacteroides	DC	-0.155224306	0.003697623	0.147904929	Negative
Staphylococcus	nTreg	0.152102632	0.004457996	0.161956016	Positive
Bacteroides	Neutrophil	0.151124637	0.004723717	0.161956016	Positive
Ralstonia	CD4_T	0.149313449	0.005253783	0.163857509	Positive
Streptococcus	CD4_naive	0.148646982	0.005461917	0.163857509	Positive
Desulfococcus	Effector_memory	0.147372982	0.00588051	0.166037919	Positive
Bordetella	CD8_T	0.145706584	0.006471408	0.17257088	Positive
Vibrio	Macrophage	0.141622641	0.008150306	0.196367489	Positive
Bordetella	Th2	0.141553103	0.008181979	0.196367489	Positive
Bordetella	Gamma_delta	0.139123329	0.009359839	0.213939184	Positive
Pseudomonas	Neutrophil	0.135572226	0.011352193	0.247684201	Positive
Streptomyces	DC	-0.134298893	0.012153029	0.253628423	Negative
Bacteroides	CD8_T	-0.128666137	0.016323983	0.316490848	Negative
Ralstonia	CD8_T	0.128359748	0.016583071	0.316490848	Positive
Bacteroides	nTreg	-0.127564433	0.017272452	0.316490848	Negative
Enterobacter	Macrophage	-0.126971453	0.01780261	0.316490848	Negative
Bacteroides	Tfh	-0.123346043	0.021362987	0.342036246	Negative
Leptospira	NKT	0.123284489	0.021428417	0.342036246	Positive
Xanthomonas	nTreg	0.122887474	0.021854623	0.342036246	Positive
Bordetella	Neutrophil	-0.12267123	0.022089841	0.342036246	Negative
Bordetella	NK	0.1214783	0.02342724	0.343078835	Positive
Streptococcus	Central_memory	0.121340048	0.02358667	0.343078835	Positive
Elizabethkingia	NKT	0.119449214	0.025863014	0.360700609	Positive
Shigella	Neutrophil	-0.118928668	0.026521962	0.360700609	Negative
Xanthomonas	Monocyte	-0.118103785	0.02759573	0.360700609	Negative
Leptospira	Central_memory	0.117946987	0.027804005	0.360700609	Positive
Ralstonia	Bcell	0.116212655	0.030199193	0.381463491	Positive
Desulfococcus	Monocyte	-0.114473191	0.032776633	0.395045825	Negative
Staphylococcus	Gamma_delta	0.113292306	0.034631351	0.395045825	Positive
Bacillus	Central_memory	0.113286031	0.03464144	0.395045825	Positive
Bacteroides	Th17	0.112671855	0.035641109	0.395045825	Positive
Shigella	Th2	0.112005931	0.036752587	0.395045825	Positive
Ralstonia	iTreg	0.111998852	0.036764558	0.395045825	Positive
Bacillus	nTreg	-0.111421668	0.037751842	0.395045825	Negative
Mycoplasma	Central_memory	0.110903442	0.038657322	0.395045825	Positive
Mycobacterium	Monocyte	0.110460745	0.039445322	0.395045825	Positive
Enterobacter	Th17	-0.110427755	0.039504583	0.395045825	Negative
Pseudomonas	Cytotoxic	0.109263624	0.041644475	0.404926287	Positive
Streptococcus	Macrophage	-0.10868509	0.042743767	0.404926287	Negative
Staphylococcus	NK	0.108364377	0.04336362	0.404926287	Positive
Staphylococcus	Neutrophil	-0.108106746	0.043867014	0.404926287	Negative
Bacteroides	Macrophage	0.107143572	0.045792716	0.411043546	Positive
Mycobacterium	Gamma_delta	-0.105714133	0.048780985	0.411043546	Negative
Staphylococcus	NKT	0.105142462	0.050020873	0.411043546	Positive
Escherichia	NKT	0.105094197	0.050126748	0.411043546	Positive
Staphylococcus	CD8_T	0.104995622	0.050343564	0.411043546	Positive
Ralstonia	Tr1	0.104947168	0.050450428	0.411043546	Positive
Bordetella	Tfh	0.104600118	0.051221363	0.411043546	Positive
Vibrio	Th2	-0.104443309	0.051572907	0.411043546	Negative
Elizabethkingia	nTreg	0.104149593	0.052236784	0.411043546	Positive
Shigella	CD4_naive	-0.1029894	0.054929084	0.425257426	Negative
Bordetella	Th17	-0.099906311	0.062647821	0.467277474	Negative
Bacteroides	NKT	0.099746766	0.063070408	0.467277474	Positive
Bacteroides	Th2	-0.099669029	0.063277158	0.467277474	Negative
Ralstonia	Tfh	0.098730992	0.065816225	0.473159255	Positive
Mycoplasma	NKT	0.098425249	0.066661654	0.473159255	Positive
Pseudomonas	Exhausted	0.098018157	0.067801132	0.473159255	Positive
Vibrio	DC	-0.097767872	0.068509579	0.473159255	Negative
Bacillus	Exhausted	-0.097595014	0.069002391	0.473159255	Negative
Staphylococcus	CD4_naive	-0.097085895	0.070470747	0.476421951	Negative
Pseudomonas	Bcell	-0.096707151	0.071579559	0.477197061	Negative
Enterobacter	Exhausted	0.095363692	0.075627983	0.49401367	Positive
Leptospira	MAIT	0.095005799	0.076737298	0.49401367	Positive
Streptococcus	Monocyte	0.094758071	0.077512856	0.49401367	Positive
Bacteroides	Gamma_delta	-0.094534311	0.078218831	0.49401367	Negative
Elizabethkingia	Bcell	0.092598608	0.08454598	0.527039877	Positive
Vibrio	Bcell	-0.091066073	0.089842425	0.541932955	Negative
Microbacterium	CD4_naive	0.090991429	0.09010704	0.541932955	Positive
Bacillus	MAIT	0.090930875	0.090322159	0.541932955	Positive
Mycoplasma	Macrophage	0.090408266	0.092195906	0.54512729	Positive
Streptococcus	Cytotoxic	-0.090147405	0.093142752	0.54512729	Negative
Bacillus	Neutrophil	0.089829456	0.094307298	0.54512729	Positive
Desulfococcus	Tr1	-0.089258945	0.096426012	0.54512729	Negative
Pseudomonas	Th17	-0.088410601	0.099646432	0.54512729	Negative
Vibrio	NKT	0.088357973	0.099848996	0.54512729	Positive
Streptococcus	nTreg	-0.088303116	0.100060484	0.54512729	Negative
Ralstonia	MAIT	0.087796801	0.102029314	0.54512729	Positive
Bacillus	NKT	0.087456317	0.103370476	0.54512729	Positive
Mycobacterium	Neutrophil	0.087410537	0.103551862	0.54512729	Positive
Vibrio	Neutrophil	0.087167364	0.104519572	0.54512729	Positive
Bacillus	Effector_memory	0.087048014	0.104997133	0.54512729	Positive
Ralstonia	NK	0.086893388	0.105618412	0.54512729	Positive
Staphylococcus	Bcell	0.086155385	0.108623763	0.546176615	Positive
Xanthomonas	CD8_naive	-0.086032487	0.109130717	0.546176615	Negative
Mycoplasma	MAIT	0.085996402	0.109279918	0.546176615	Positive
Salmonella	Gamma_delta	-0.085605145	0.11090801	0.546176615	Negative
Salmonella	Th2	-0.085461369	0.111511059	0.546176615	Negative
Streptococcus	Gamma_delta	-0.085182293	0.112688954	0.546370685	Negative
Streptococcus	NKT	-0.084232824	0.116769618	0.560494166	Negative
Bacillus	CD8_T	-0.082227189	0.125768643	0.595752993	Negative
Desulfococcus	Central_memory	-0.081520597	0.129064142	0.595752993	Negative
Mycobacterium	nTreg	-0.081271375	0.130242301	0.595752993	Negative
Staphylococcus	Th2	0.081173857	0.130705554	0.595752993	Positive
Desulfococcus	iTreg	-0.080844454	0.132279787	0.595752993	Negative
Bordetella	Central_memory	-0.080680697	0.133067811	0.595752993	Negative
Microbacterium	CD8_naive	-0.080517184	0.133858266	0.595752993	Negative
Bacillus	Th2	-0.080178682	0.135506142	0.595752993	Negative
Bacteroides	Effector_memory	0.079633681	0.138192005	0.595752993	Positive
Salmonella	NK	-0.079357819	0.139566978	0.595752993	Negative
Ralstonia	Effector_memory	0.07911464	0.14078773	0.595752993	Positive
Salmonella	CD8_T	-0.078808934	0.142333933	0.595752993	Negative
Ralstonia	Th2	0.078672678	0.143027262	0.595752993	Positive
Xanthomonas	Macrophage	0.078230598	0.145294518	0.595752993	Positive
Bordetella	NKT	0.077885641	0.147082627	0.595752993	Positive
Pseudomonas	Gamma_delta	0.077802306	0.147517104	0.595752993	Positive
Salmonella	nTreg	-0.077756216	0.147757819	0.595752993	Negative
Escherichia	MAIT	0.077672709	0.148194707	0.595752993	Positive
Enterobacter	CD4_naive	0.077573022	0.148717539	0.595752993	Positive
Shigella	NK	0.077531019	0.148938248	0.595752993	Positive
Desulfococcus	CD4_T	-0.077290611	0.150206312	0.595859749	Negative
Streptomyces	NKT	0.076631325	0.153725853	0.602580788	Positive
Bordetella	Bcell	0.076194906	0.156089746	0.602580788	Positive
Bordetella	CD4_T	0.076050264	0.156879239	0.602580788	Positive
Microbacterium	Monocyte	-0.076042431	0.15692208	0.602580788	Negative
Pseudomonas	Effector_memory	-0.075797701	0.158265011	0.602914328	Negative
Staphylococcus	Central_memory	-0.075537927	0.159699958	0.603590394	Negative
Desulfococcus	Th17	0.074346747	0.166405491	0.624020591	Positive
Bacillus	Tfh	-0.073691675	0.170181808	0.633234634	Negative
Pseudomonas	CD4_naive	0.07337361	0.172038263	0.635218202	Positive
Staphylococcus	Th17	-0.073126316	0.173492045	0.635696045	Negative
Xanthomonas	Gamma_delta	0.072086962	0.179702178	0.653462467	Positive
Salmonella	Cytotoxic	-0.071483365	0.183383366	0.654370529	Negative
Escherichia	Macrophage	0.071282731	0.184619214	0.654370529	Positive
Enterobacter	Central_memory	0.07126339	0.184738673	0.654370529	Positive
Elizabethkingia	Neutrophil	-0.070942667	0.186727915	0.654370529	Negative
Shigella	nTreg	0.070936189	0.186768255	0.654370529	Positive
Salmonella	iTreg	-0.070420834	0.189998116	0.658227359	Negative
Vibrio	NK	-0.070304829	0.190730761	0.658227359	Negative
Streptococcus	Exhausted	0.069901529	0.193293976	0.658227359	Positive
Streptomyces	NK	-0.069892087	0.193354287	0.658227359	Negative
Bacteroides	NK	-0.069049091	0.198794454	0.658857297	Negative
Pseudomonas	CD8_naive	-0.068998519	0.199124321	0.658857297	Negative
Pseudomonas	MAIT	-0.068838725	0.200169224	0.658857297	Negative
Streptomyces	Tfh	-0.068665388	0.201307192	0.658857297	Negative
Elizabethkingia	CD8_T	0.068440413	0.202791164	0.658857297	Positive
Bacillus	Cytotoxic	-0.068399837	0.203059647	0.658857297	Negative
Ralstonia	Central_memory	0.06820179	0.204373807	0.658857297	Positive
Bacillus	Th1	-0.068001787	0.20570719	0.658857297	Negative
Mycoplasma	NK	-0.067912662	0.206303391	0.658857297	Negative
Vibrio	Tfh	-0.067262031	0.210693662	0.658857297	Negative
Desulfococcus	Neutrophil	-0.067241963	0.210830139	0.658857297	Negative
Streptomyces	CD8_naive	-0.067201753	0.211103786	0.658857297	Negative
Streptomyces	Central_memory	0.067160707	0.211383383	0.658857297	Positive
Bacteroides	CD8_naive	0.06687842	0.213313488	0.660583705	Positive
Xanthomonas	DC	0.066581857	0.215354816	0.662630202	Positive
Vibrio	CD8_T	-0.065914558	0.219999173	0.668167102	Negative
Bacillus	NK	-0.06565034	0.221857746	0.668167102	Negative
Bacillus	Gamma_delta	-0.065546843	0.22258881	0.668167102	Negative
Bacillus	Macrophage	0.065473313	0.223109244	0.668167102	Positive
Elizabethkingia	MAIT	0.065187526	0.225140228	0.668167102	Positive
Staphylococcus	CD4_T	0.064980111	0.226622458	0.668167102	Positive
Microbacterium	NK	-0.064941602	0.226898412	0.668167102	Negative
Microbacterium	MAIT	0.06456447	0.229613551	0.672039661	Positive
Ralstonia	Cytotoxic	-0.064254488	0.231862413	0.674508839	Negative
Staphylococcus	Cytotoxic	0.063880188	0.234598588	0.678357364	Positive
Bacteroides	Th1	-0.063411195	0.238059012	0.680278522	Negative
Mycoplasma	Effector_memory	0.063267465	0.23912666	0.680278522	Positive
Pseudomonas	DC	-0.063215333	0.239514729	0.680278522	Negative
Vibrio	Exhausted	-0.062663257	0.243651568	0.684255523	Negative
Mycoplasma	Th2	-0.062648075	0.24376603	0.684255523	Negative
Shigella	CD8_naive	-0.062428933	0.245422434	0.684899816	Negative
Streptomyces	MAIT	0.062049607	0.248308147	0.688947461	Positive
Enterobacter	CD8_naive	0.061852459	0.249817246	0.689151023	Positive
Streptococcus	CD4_T	0.061336806	0.25379451	0.696122083	Positive
Xanthomonas	Th1	0.060939425	0.256889322	0.697136716	Positive
Mycoplasma	nTreg	-0.060787519	0.258079235	0.697136716	Negative
Escherichia	Exhausted	-0.060408442	0.261065198	0.697136716	Negative
Mycoplasma	Bcell	-0.060372668	0.261348216	0.697136716	Negative
Mycoplasma	Exhausted	-0.060305219	0.261882383	0.697136716	Negative
Bordetella	Cytotoxic	0.059857564	0.265446694	0.697136716	Positive
Bacteroides	CD4_naive	-0.059839116	0.265594291	0.697136716	Negative
Streptococcus	DC	-0.059815493	0.265783373	0.697136716	Negative
Bacteroides	Cytotoxic	-0.059266144	0.270206481	0.703643114	Negative
Escherichia	Gamma_delta	0.059144115	0.271195783	0.703643114	Positive
Xanthomonas	CD4_naive	-0.058208182	0.278865637	0.719653257	Negative
Mycoplasma	Neutrophil	0.05788805	0.281522475	0.722624534	Positive
Ralstonia	Th1	-0.057572829	0.284155214	0.724447131	Negative
Staphylococcus	iTreg	0.057356178	0.285974285	0.724447131	Positive
Streptococcus	Tfh	0.057262848	0.286760323	0.724447131	Positive
Vibrio	Effector_memory	0.056768083	0.290951539	0.731187113	Positive
Mycoplasma	CD8_T	-0.055309411	0.303545859	0.748732988	Negative
Shigella	NKT	-0.055252421	0.304045126	0.748732988	Negative
Mycoplasma	Tfh	-0.055070895	0.305639035	0.748732988	Negative
Streptomyces	Macrophage	0.05484414	0.307637816	0.748732988	Positive
Mycobacterium	Central_memory	0.054723091	0.308708351	0.748732988	Positive
Streptomyces	Cytotoxic	-0.054722717	0.308711656	0.748732988	Negative
Salmonella	Tr1	-0.054469706	0.310957159	0.748732988	Negative
Leptospira	DC	-0.054342773	0.312087736	0.748732988	Negative
Staphylococcus	Tr1	0.054226251	0.31312796	0.748732988	Positive
Bacteroides	Bcell	-0.054038931	0.31480496	0.748732988	Negative
Xanthomonas	NKT	0.053905277	0.316005107	0.748732988	Positive
Vibrio	MAIT	0.053833411	0.316651659	0.748732988	Positive
Salmonella	CD4_T	-0.05328594	0.321605404	0.754100982	Negative
Leptospira	CD4_T	0.053235541	0.322063961	0.754100982	Positive
Mycobacterium	NKT	-0.05304733	0.323780129	0.754439135	Negative
Desulfococcus	Th2	0.052841112	0.325667295	0.75517054	Positive
Enterobacter	Monocyte	0.051660502	0.336608196	0.776788144	Positive
Elizabethkingia	DC	0.051105956	0.341827579	0.785058554	Positive
Desulfococcus	DC	0.050835295	0.34439365	0.787185486	Positive
Desulfococcus	CD4_naive	-0.050231069	0.350166218	0.791669129	Negative
Bacteroides	CD4_T	-0.049996572	0.352422882	0.791669129	Negative
Ralstonia	nTreg	0.049755823	0.354749236	0.791669129	Positive
Elizabethkingia	Tfh	0.049690103	0.355385951	0.791669129	Positive
Elizabethkingia	NK	0.049544001	0.35680402	0.791669129	Positive
Xanthomonas	Central_memory	-0.049441785	0.357798242	0.791669129	Negative
Leptospira	CD4_naive	0.04943129	0.357900419	0.791669129	Positive
Ralstonia	NKT	0.049242381	0.359742757	0.792094144	Positive
Salmonella	NKT	0.049055728	0.361568904	0.792479789	Positive
Mycobacterium	NK	-0.047471036	0.377305233	0.823211418	Negative
Mycobacterium	CD4_naive	0.047038227	0.381675137	0.828977673	Positive
Enterobacter	Cytotoxic	0.046447394	0.387690219	0.836261403	Positive
Microbacterium	Exhausted	0.046367	0.38851311	0.836261403	Positive
Salmonella	Bcell	-0.046041105	0.391859706	0.839699371	Negative
Bacillus	Bcell	-0.045693566	0.395447695	0.840659714	Negative
Pseudomonas	Th2	-0.045567219	0.396756972	0.840659714	Negative
Microbacterium	Tfh	0.045338943	0.399129108	0.840659714	Positive
Salmonella	Exhausted	-0.045321246	0.399313364	0.840659714	Negative
Shigella	Effector_memory	0.045107336	0.401544522	0.841665373	Positive
Mycobacterium	CD8_naive	0.044466399	0.408274181	0.845810014	Positive
Bacteroides	MAIT	0.044165791	0.411453387	0.845810014	Positive
Escherichia	Th2	-0.043757965	0.415789822	0.845810014	Negative
Escherichia	Effector_memory	0.043617144	0.417293393	0.845810014	Positive
Vibrio	Central_memory	0.043584408	0.417643376	0.845810014	Positive
Mycobacterium	CD8_T	-0.043351	0.420143768	0.845810014	Negative
Escherichia	CD8_naive	-0.04296207	0.424329592	0.845810014	Negative
Elizabethkingia	Tr1	-0.042835945	0.425692195	0.845810014	Negative
Salmonella	Effector_memory	-0.042610634	0.428132682	0.845810014	Negative
Streptococcus	MAIT	0.042282527	0.431701073	0.845810014	Positive
Desulfococcus	MAIT	-0.042176169	0.432861464	0.845810014	Negative
Xanthomonas	Th17	-0.042172198	0.432904815	0.845810014	Negative
Streptococcus	CD8_naive	0.042099565	0.433698338	0.845810014	Positive
Escherichia	Central_memory	0.041921551	0.435646692	0.845810014	Positive
Bacillus	CD8_naive	0.04171971	0.437861895	0.845810014	Positive
Streptomyces	Exhausted	-0.041504562	0.440230229	0.845810014	Negative
Escherichia	Th17	-0.041331195	0.44214396	0.845810014	Negative
Streptococcus	Th1	-0.04110547	0.444642735	0.845810014	Negative
Enterobacter	Th1	0.041051794	0.445238098	0.845810014	Positive
Salmonella	CD8_naive	-0.040862758	0.447338474	0.845810014	Negative
Salmonella	Tfh	-0.040743188	0.448669902	0.845810014	Negative
Elizabethkingia	Cytotoxic	-0.040547147	0.450857685	0.845810014	Negative
Mycobacterium	Th17	0.040297701	0.453650135	0.845810014	Positive
Desulfococcus	Tfh	-0.040220685	0.454514267	0.845810014	Negative
Pseudomonas	NKT	-0.040198205	0.454766665	0.845810014	Negative
Streptomyces	Neutrophil	0.04000371	0.456953686	0.845810014	Positive
Mycoplasma	Cytotoxic	-0.039823747	0.458982535	0.845810014	Negative
Bacillus	Th17	0.039757676	0.459728656	0.845810014	Positive
Streptomyces	CD8_T	-0.039753924	0.459771054	0.845810014	Negative
Ralstonia	Monocyte	0.039674417	0.460669848	0.845810014	Positive
Enterobacter	NKT	-0.039559657	0.461968891	0.845810014	Negative
Desulfococcus	NKT	-0.039556952	0.461999536	0.845810014	Negative
Bordetella	Tr1	0.039431268	0.463424615	0.845810014	Positive
Shigella	MAIT	-0.039387651	0.463919737	0.845810014	Negative
Staphylococcus	Tfh	0.039189914	0.466168052	0.845810014	Positive
Enterobacter	Effector_memory	-0.03893125	0.469118198	0.845810014	Negative
Escherichia	nTreg	0.038921462	0.469230038	0.845810014	Positive
Ralstonia	Exhausted	-0.038617312	0.47271253	0.845810014	Negative
Leptospira	iTreg	0.038334598	0.475962242	0.845810014	Positive
Mycobacterium	MAIT	-0.038236222	0.477095907	0.845810014	Negative
Shigella	Bcell	0.03808827	0.478803631	0.845810014	Positive
Leptospira	Tr1	0.037771926	0.482466137	0.845810014	Positive
Escherichia	CD4_naive	-0.037275872	0.488239632	0.845810014	Negative
Streptomyces	CD4_T	-0.037192183	0.489217321	0.845810014	Negative
Salmonella	DC	-0.037140825	0.489817825	0.845810014	Negative
Elizabethkingia	iTreg	-0.036994718	0.491528348	0.845810014	Negative
Streptomyces	Th2	-0.036947776	0.492078591	0.845810014	Negative
Salmonella	Th17	0.036697773	0.495014583	0.845810014	Positive
Vibrio	CD8_naive	-0.036682501	0.495194236	0.845810014	Negative
Pseudomonas	Monocyte	-0.036655899	0.495507258	0.845810014	Negative
Shigella	CD8_T	0.036565603	0.496570525	0.845810014	Positive
Xanthomonas	CD4_T	-0.036564749	0.496580587	0.845810014	Negative
Vibrio	iTreg	0.036432483	0.498140265	0.845810014	Positive
Salmonella	Monocyte	-0.036356197	0.499041017	0.845810014	Negative
Desulfococcus	Gamma_delta	0.03622508	0.500591182	0.845810014	Positive
Shigella	Gamma_delta	0.036089255	0.502199696	0.845810014	Positive
Bacteroides	iTreg	-0.035908547	0.504343937	0.846451364	Negative
Vibrio	CD4_naive	-0.035557089	0.508528013	0.846881133	Negative
Bordetella	iTreg	0.035401981	0.510380297	0.846881133	Positive
Pseudomonas	NK	-0.035319846	0.511362563	0.846881133	Negative
Pseudomonas	Tr1	0.035091209	0.51410206	0.846881133	Positive
Streptomyces	Th17	0.035070152	0.514354735	0.846881133	Positive
Ralstonia	CD8_naive	0.035000916	0.515186023	0.846881133	Positive
Bacillus	Monocyte	0.034663913	0.519242145	0.846925596	Positive
Bordetella	Th1	-0.034657455	0.51932003	0.846925596	Negative
Leptospira	Th1	-0.034420259	0.522184925	0.846925596	Negative
Leptospira	Gamma_delta	0.034316549	0.523440086	0.846925596	Positive
Microbacterium	Neutrophil	-0.034239877	0.524368996	0.846925596	Negative
Xanthomonas	iTreg	0.033805685	0.529645285	0.846925596	Positive
Bacteroides	Central_memory	0.033762742	0.530168576	0.846925596	Positive
Streptococcus	Th2	0.033665547	0.531353948	0.846925596	Positive
Leptospira	CD8_naive	-0.033651775	0.531522018	0.846925596	Negative
Enterobacter	Neutrophil	0.033389483	0.534728055	0.846925596	Positive
Bordetella	Exhausted	0.033254706	0.536379222	0.846925596	Positive
Elizabethkingia	Th1	-0.033110125	0.538153334	0.846925596	Negative
Microbacterium	DC	-0.032895972	0.540786521	0.846925596	Negative
Salmonella	Th1	-0.032866379	0.541150895	0.846925596	Negative
Microbacterium	Gamma_delta	0.032823466	0.541679496	0.846925596	Positive
Bacteroides	Tr1	-0.032159206	0.54989437	0.854398297	Negative
Microbacterium	Macrophage	-0.032026764	0.551539553	0.854398297	Negative
Microbacterium	Effector_memory	-0.032003754	0.551825617	0.854398297	Negative
Leptospira	Th17	-0.031809074	0.554248892	0.854398297	Negative
Enterobacter	Bcell	0.031600768	0.556847506	0.854398297	Positive
Bordetella	CD8_naive	-0.03137777	0.559635928	0.854398297	Negative
Xanthomonas	CD8_T	0.031223022	0.561574888	0.854398297	Positive
Streptococcus	NK	-0.031101306	0.563102242	0.854398297	Negative
Leptospira	Macrophage	0.030980148	0.564624561	0.854398297	Positive
Vibrio	CD4_T	-0.030911717	0.56548526	0.854398297	Negative
Elizabethkingia	Central_memory	0.030867727	0.566038872	0.854398297	Positive
Pseudomonas	Central_memory	-0.030662842	0.568620766	0.855604914	Negative
Streptomyces	Gamma_delta	-0.030359104	0.572458652	0.858687978	Negative
Streptococcus	Tr1	0.029795266	0.579615336	0.862658387	Positive
Bordetella	Macrophage	-0.029789732	0.579685779	0.862658387	Negative
Vibrio	Tr1	0.029711836	0.580677833	0.862658387	Positive
Shigella	Th17	-0.029525252	0.583057308	0.862658387	Negative
Vibrio	Gamma_delta	0.029355079	0.585231426	0.862658387	Positive
Staphylococcus	Exhausted	-0.029235991	0.586755116	0.862658387	Negative
Xanthomonas	MAIT	0.029077896	0.588780708	0.862658387	Positive
Desulfococcus	Macrophage	0.028857446	0.59161057	0.862658387	Positive
Streptococcus	Effector_memory	-0.028857304	0.591612401	0.862658387	Negative
Elizabethkingia	Exhausted	-0.028632172	0.594508769	0.862658387	Negative
Leptospira	Neutrophil	-0.028603753	0.594874846	0.862658387	Negative
Bordetella	CD4_naive	-0.028319286	0.598544805	0.865365983	Negative
Mycobacterium	CD4_T	0.028085486	0.601568741	0.866648843	Positive
Elizabethkingia	CD4_T	0.027885737	0.604157673	0.866648843	Positive
Streptomyces	Bcell	-0.027820829	0.605000024	0.866648843	Negative
Shigella	Tr1	0.027643887	0.607298938	0.866648843	Positive
Staphylococcus	Th1	-0.027554659	0.608459709	0.866648843	Negative
Microbacterium	Central_memory	0.027339263	0.611265833	0.868069822	Positive
Mycoplasma	Th1	-0.026976474	0.61600501	0.869923321	Negative
Leptospira	Tfh	0.026961904	0.616195686	0.869923321	Positive
Staphylococcus	Macrophage	0.026625683	0.620602677	0.871313221	Positive
Mycobacterium	Exhausted	-0.026382483	0.623798884	0.871313221	Negative
Elizabethkingia	Th17	-0.025799464	0.631489798	0.871313221	Negative
Bordetella	Monocyte	-0.025752442	0.632111838	0.871313221	Negative
Escherichia	Tr1	0.02571774	0.632571069	0.871313221	Positive
Shigella	Tfh	-0.025709176	0.632684426	0.871313221	Negative
Leptospira	CD8_T	0.025669871	0.63320478	0.871313221	Positive
Vibrio	Monocyte	-0.025658759	0.633351925	0.871313221	Negative
Xanthomonas	Tr1	0.02564627	0.633517321	0.871313221	Positive
Streptomyces	Tr1	-0.02549322	0.635545665	0.871605483	Negative
Leptospira	Cytotoxic	-0.025092351	0.640871216	0.876405082	Negative
Staphylococcus	Monocyte	-0.024878252	0.643723094	0.87780422	Negative
Streptomyces	Th1	-0.024426968	0.649751488	0.880734784	Negative
Escherichia	iTreg	0.024365299	0.650577069	0.880734784	Positive
Salmonella	MAIT	0.024305594	0.651376767	0.880734784	Positive
Desulfococcus	Bcell	0.023933823	0.656365259	0.883610974	Positive
Leptospira	Monocyte	0.023872791	0.657185662	0.883610974	Positive
Xanthomonas	Effector_memory	-0.023568387	0.661283666	0.886637318	Negative
Streptococcus	Neutrophil	-0.023218491	0.666006612	0.890482378	Negative
Xanthomonas	NK	-0.022559296	0.674940304	0.895208856	Negative
Microbacterium	nTreg	0.022501488	0.675725943	0.895208856	Positive
Mycoplasma	iTreg	0.022275535	0.67880013	0.895208856	Positive
Leptospira	Bcell	-0.022236417	0.679332888	0.895208856	Negative
Salmonella	Neutrophil	0.022168204	0.68026228	0.895208856	Positive
Elizabethkingia	Effector_memory	0.022133762	0.680731734	0.895208856	Positive
Shigella	Macrophage	0.021951438	0.683218901	0.895766366	Positive
Streptomyces	CD4_naive	0.021691587	0.686769574	0.895766366	Positive
Microbacterium	iTreg	0.02166532	0.687128868	0.895766366	Positive
Mycobacterium	Effector_memory	0.021300897	0.692121012	0.895766366	Positive
Mycoplasma	CD8_naive	-0.021204117	0.69344903	0.895766366	Negative
Xanthomonas	Th2	-0.021121923	0.694577628	0.895766366	Negative
Shigella	Cytotoxic	0.0211197	0.69460816	0.895766366	Positive
Elizabethkingia	Gamma_delta	0.021012212	0.696085113	0.895766366	Positive
Escherichia	DC	-0.020640658	0.701199333	0.899934973	Negative
Enterobacter	nTreg	-0.020487131	0.703316496	0.900245115	Negative
Enterobacter	NK	-0.020156166	0.707888335	0.903687236	Negative
Bordetella	Effector_memory	-0.01986564	0.711910222	0.906410893	Negative
Shigella	Th1	0.01920537	0.721080244	0.915657453	Positive
Elizabethkingia	Th2	-0.018889398	0.725482817	0.917466152	Negative
Vibrio	nTreg	-0.018828859	0.72632737	0.917466152	Negative
Shigella	iTreg	0.018600722	0.72951298	0.918113351	Positive
Enterobacter	Tr1	0.018518288	0.730665208	0.918113351	Positive
Pseudomonas	nTreg	-0.01816595	0.735596811	0.920514182	Negative
Mycobacterium	Tr1	0.01810783	0.736411345	0.920514182	Positive
Mycobacterium	Cytotoxic	-0.017368013	0.746805259	0.930334154	Negative
Escherichia	Tfh	-0.017049424	0.751295502	0.930334154	Negative
Enterobacter	Gamma_delta	-0.017024157	0.75165198	0.930334154	Negative
Enterobacter	MAIT	0.016998069	0.752020108	0.930334154	Positive
Enterobacter	Tfh	0.016333722	0.761413138	0.939368415	Positive
Microbacterium	NKT	-0.016205027	0.763236838	0.939368415	Negative
Staphylococcus	MAIT	0.015604735	0.771760493	0.942669229	Positive
Escherichia	Bcell	-0.015462455	0.773784836	0.942669229	Negative
Ralstonia	Gamma_delta	-0.01523038	0.777090031	0.942669229	Negative
Pseudomonas	Th1	0.015203641	0.777471111	0.942669229	Positive
Microbacterium	Th17	-0.015186331	0.777717829	0.942669229	Negative
Leptospira	Exhausted	-0.015128628	0.778540446	0.942669229	Negative
Mycobacterium	DC	-0.015006339	0.780284621	0.942669229	Negative
Streptomyces	nTreg	-0.014779215	0.783526956	0.942669229	Negative
Xanthomonas	Cytotoxic	-0.014774536	0.783593797	0.942669229	Negative
Mycobacterium	Macrophage	0.014377966	0.789264158	0.944756447	Positive
Bacillus	CD4_T	-0.014377887	0.789265282	0.944756447	Negative
Ralstonia	Th17	-0.014231001	0.791368377	0.944917465	Negative
Microbacterium	Bcell	0.01362011	0.800131096	0.950624982	Positive
Shigella	Exhausted	-0.013537145	0.801323116	0.950624982	Negative
Microbacterium	CD4_T	0.013406624	0.803199352	0.950624982	Positive
Bacteroides	Monocyte	0.013346063	0.804070297	0.950624982	Positive
Mycoplasma	Tr1	0.013082536	0.807862954	0.952762206	Positive
Pseudomonas	CD4_T	0.012648349	0.81412152	0.953141216	Positive
Salmonella	Central_memory	-0.012473069	0.816651465	0.953141216	Negative
Pseudomonas	iTreg	0.012443906	0.817072584	0.953141216	Positive
Desulfococcus	CD8_T	-0.012252982	0.819830824	0.953141216	Negative
Enterobacter	Th2	0.01223055	0.820155047	0.953141216	Positive
Xanthomonas	Tfh	-0.012084073	0.822272881	0.953141216	Negative
Bordetella	MAIT	-0.011939725	0.8243612	0.953141216	Negative
Salmonella	Macrophage	-0.011828132	0.825976494	0.953141216	Negative
Pseudomonas	Macrophage	0.011756943	0.827007322	0.953141216	Positive
Streptococcus	Bcell	-0.011426808	0.831791603	0.953141216	Negative
Enterobacter	CD8_T	-0.011387491	0.8323618	0.953141216	Negative
Enterobacter	iTreg	0.011284982	0.833848855	0.953141216	Positive
Mycobacterium	Th1	0.011274664	0.833998564	0.953141216	Positive
Desulfococcus	Cytotoxic	-0.010422887	0.846377804	0.961763758	Negative
Leptospira	Th2	-0.010290598	0.848303877	0.961763758	Negative
Staphylococcus	Effector_memory	0.009998805	0.85255546	0.961763758	Positive
Xanthomonas	Bcell	-0.009963753	0.853066478	0.961763758	Negative
Ralstonia	Macrophage	-0.009888384	0.854165478	0.961763758	Negative
Salmonella	CD4_naive	-0.009760786	0.856026696	0.961763758	Negative
Staphylococcus	CD8_naive	-0.009728306	0.856500598	0.961763758	Negative
Elizabethkingia	CD8_naive	-0.009654841	0.857572684	0.961763758	Negative
Streptomyces	iTreg	-0.009033339	0.866652605	0.965821521	Negative
Mycoplasma	CD4_naive	0.008801992	0.870037042	0.965821521	Positive
Mycobacterium	Th2	-0.008680094	0.871821286	0.965821521	Negative
Vibrio	Cytotoxic	0.008262794	0.87793423	0.965821521	Positive
Escherichia	CD4_T	0.008251325	0.878102344	0.965821521	Positive
Shigella	Monocyte	-0.00821283	0.878666637	0.965821521	Negative
Desulfococcus	Exhausted	-0.008200736	0.878843932	0.965821521	Negative
Escherichia	CD8_T	0.008158736	0.879459703	0.965821521	Positive
Escherichia	Neutrophil	-0.008034684	0.881278867	0.965821521	Negative
Mycoplasma	Th17	-0.007941199	0.882650188	0.965821521	Negative
Escherichia	Th1	0.007895255	0.883324266	0.965821521	Positive
Mycoplasma	Gamma_delta	0.007681537	0.886460977	0.967048339	Positive
Mycobacterium	Bcell	-0.006740647	0.900290694	0.978874012	Negative
Shigella	CD4_T	0.006573326	0.902753347	0.978874012	Positive
Elizabethkingia	CD4_naive	-0.00647439	0.90420995	0.978874012	Negative
Microbacterium	Th1	-0.006319735	0.906487515	0.978874012	Negative
Leptospira	Effector_memory	-0.006224706	0.907887358	0.978874012	Negative
Streptococcus	iTreg	0.005984544	0.911426388	0.978874012	Positive
Pseudomonas	CD8_T	0.005616365	0.916855254	0.978874012	Positive
Leptospira	NK	-0.005553723	0.917779315	0.978874012	Negative
Desulfococcus	CD8_naive	-0.005550469	0.91782732	0.978874012	Negative
Streptomyces	Effector_memory	-0.005535177	0.918052921	0.978874012	Negative
Escherichia	Monocyte	-0.00542126	0.919733707	0.978874012	Negative
Desulfococcus	nTreg	0.00495004	0.926689999	0.982442059	Positive
Streptococcus	CD8_T	-0.004916882	0.927179693	0.982442059	Negative
Microbacterium	Cytotoxic	-0.00468281	0.930637439	0.983150504	Negative
Microbacterium	Tr1	-0.004594335	0.931944748	0.983150504	Negative
Mycoplasma	CD4_T	-0.003888755	0.94237665	0.988198773	Negative
Bacillus	Tr1	0.003878063	0.942534814	0.988198773	Positive
Desulfococcus	Th1	-0.003852948	0.94290633	0.988198773	Negative
Leptospira	nTreg	-0.003113654	0.953847699	0.989678628	Negative
Pseudomonas	Tfh	0.003066399	0.954547379	0.989678628	Positive
Escherichia	NK	0.003066308	0.954548731	0.989678628	Positive
Streptococcus	Th17	-0.002964228	0.956060286	0.989678628	Negative
Microbacterium	CD8_T	0.002957391	0.956161543	0.989678628	Positive
Mycobacterium	Tfh	-0.00292175	0.95668934	0.989678628	Negative
Xanthomonas	Exhausted	-0.002581711	0.961725815	0.992749228	Negative
Escherichia	Cytotoxic	0.00243829	0.963850549	0.992807432	Positive
Mycoplasma	Monocyte	0.002288271	0.966073321	0.992966154	Positive
Xanthomonas	Neutrophil	-0.002131325	0.968398989	0.993229732	Negative
Desulfococcus	NK	0.001794908	0.973385004	0.994768262	Positive
Microbacterium	Th2	0.001750455	0.974043924	0.994768262	Positive
Streptomyces	Monocyte	0.001560728	0.976856399	0.995522444	Positive
Enterobacter	CD4_T	0.001279357	0.981027906	0.9965379	Positive
Mycobacterium	iTreg	-0.001213453	0.982005056	0.9965379	Negative
Vibrio	Th1	0.001015702	0.984937224	0.997101416	Positive
Bacillus	iTreg	0.000895817	0.986714943	0.997101416	Positive
Elizabethkingia	Macrophage	0.000526084	0.992197883	0.997963182	Positive
Elizabethkingia	Monocyte	-0.000458879	0.99319455	0.997963182	Negative
Bacillus	CD4_naive	-0.000386912	0.994261842	0.997963182	Negative
Vibrio	Th17	-0.000255134	0.99621617	0.997963182	Negative
Ralstonia	CD4_naive	-0.000137337	0.997963182	0.997963182	Negative
