# Supplementary material for: Integrative analysis of immune and microbial subtypes predicts immunotherapy response in stomach adenocarcinoma
Source: Microbiol Spectr. 2026 Feb 9;14(3):e02151-25. doi: 10.1128/spectrum.02151-25 (PMC12955421; doi:10.1128/spectrum.02151-25)
Supplement: Table S3 — The AUC results for each model, including the AUC, standard deviation, and 95% confidence interval for gene-only, microbe-only, and combined models. [file spectrum.02151-25-s0004.csv]

Table S3: AUC, Standard Deviation, and 95% Confidence Interval for Gene-Only, Microbe-Only, and Combined Models
Data_Type	Model	Mean_AUC	Std_AUC	CI_Lower_95	CI_Upper_95
Gene	Logistic Regression	0.8838299325535729	0.03385101635713129	0.8381756875623533	0.9196857372505651
Gene	Decision Tree	0.7215956629386152	0.05020336937182756	0.6684252210822739	0.7797034005972738
Gene	Naive Bayes	0.8806667805002988	0.021541837229852652	0.8314503922557469	0.9114460496248221
Gene	Random Forest	0.8728442755912234	0.023312132518937937	0.8305296429174829	0.9097812379421374
Gene	SVM	0.8659352855801247	0.028146096997525537	0.8205716522312086	0.9016343123938161
Gene	XGBoost	0.8513852130111841	0.02969455999120457	0.7851607802146755	0.876908895313004
Microbe	Logistic Regression	0.5261290873388542	0.09445545747274658	0.45532423188140064	0.5964723258423903
Microbe	Decision Tree	0.5239648254076666	0.0520687341134671	0.4697999790047481	0.58516862619572
Microbe	Naive Bayes	0.5227044736617433	0.034233391967818744	0.46221019299053623	0.5970956780316048
Microbe	Random Forest	0.5209713566123111	0.06736125609674187	0.4440762027338896	0.5891247575372963
Microbe	SVM	0.5314500981815078	0.07126933342827518	0.4670407885939762	0.6066913721594379
Microbe	XGBoost	0.5172906172628704	0.06907870323342287	0.44198657089523435	0.5876098512100174
Combined	Logistic Regression	0.8898299325535729	0.03671907052004828	0.8449090882972905	0.9235782164009513
Combined	Decision Tree	0.6994680056347649	0.06453709444652728	0.6405512873754152	0.7534224595819338
Combined	Naive Bayes	0.8815995048237001	0.023823529101985198	0.8299427010516505	0.9103305806970056
Combined	Random Forest	0.8853079911209767	0.017896867390891795	0.8414253331534021	0.9157683598963777
Combined	SVM	0.8618906343379151	0.04417725874756152	0.8131300430743303	0.8986730435328514
Combined	XGBoost	0.8628863228890976	0.029854150063354363	0.8215158879851874	0.9057639509634361
