# Supplementary material for: Integrative analysis of immune and microbial subtypes predicts immunotherapy response in stomach adenocarcinoma
Source: Microbiol Spectr. 2026 Feb 9;14(3):e02151-25. doi: 10.1128/spectrum.02151-25 (PMC12955421; doi:10.1128/spectrum.02151-25)
Supplement: Table S4 — Summary of P-values, FDR-adjusted P-values, and Cliff's delta values of all drug univariate variables. [file spectrum.02151-25-s0005.csv]

Table S4: Summary of P-values, FDR-Adjusted P-values, and Cliff's Delta for All Drug Univariate Variables
Drug	P_value	Cliff_delta	Delta_interpretation	FDR_adjusted	Significant_univariate	Significance_level
BMS-754807_2171	3.82387585931135e-15	0.578175104460208	Large	7.57127420143648e-13	TRUE	***
Ribociclib_1632	8.6609102289349e-15	0.570595666116024	Large	8.57430112664556e-13	TRUE	***
JQ1_2172	1.87825386326689e-13	0.541152463317462	Large	1.23964754975615e-11	TRUE	***
SB216763_1025	1.73235021145636e-11	0.494801282674181	Large	8.57513354670896e-10	TRUE	***
AZ960_1250	3.77104962616197e-10	0.460693810125352	Medium	1.49333565196014e-08	TRUE	***
Doramapimod_1042	2.15373779011592e-09	0.440287629967933	Medium	6.99182804078205e-08	TRUE	***
PCI-34051_1621	2.47185839825628e-09	0.438635701098047	Medium	6.99182804078205e-08	TRUE	***
AMG-319_2045	3.25120084054472e-09	0.435331843358274	Medium	8.04672208034818e-08	TRUE	***
Nutlin-3a (-)_1047	4.77108429663753e-09	0.430667573608007	Medium	1.04963854526026e-07	TRUE	***
AZD8055_1059	5.68059724193552e-09	0.428529783305801	Medium	1.12475825390323e-07	TRUE	***
AZD8186_1918	7.14060953916271e-09	0.425711786998348	Medium	1.28530971704929e-07	TRUE	***
CZC24832_1615	1.12345110629726e-08	0.420075794383442	Medium	1.85369432539048e-07	TRUE	***
PRIMA-1MET_1131	1.86852733551039e-08	0.413662423476824	Medium	2.84591086485429e-07	TRUE	***
JAK_8517_1739	4.07274943582976e-08	0.403653677971043	Medium	5.76003134495923e-07	TRUE	***
NU7441_1038	4.90728583221118e-08	0.401224370809445	Medium	6.47761729851876e-07	TRUE	***
WZ4003_1614	6.745353217276e-08	0.397045962491497	Medium	8.34737460637905e-07	TRUE	***
Olaparib_1017	2.92374491086082e-07	0.377222816052862	Medium	3.40530289617908e-06	TRUE	***
Mitoxantrone_1810	7.12737049247605e-07	0.364687591099019	Medium	7.84010754172366e-06	TRUE	***
Venetoclax_1909	8.10768231481052e-07	0.362841317656204	Medium	8.4155944168862e-06	TRUE	***
AZD6482_2169	8.50060042109717e-07	0.362161111650957	Medium	8.4155944168862e-06	TRUE	***
AZD1208_1449	1.41346510439525e-06	0.354776017879701	Medium	1.33269566985838e-05	TRUE	***
BI-2536_1086	1.97745705740397e-06	-0.349820231	Medium	1.63140207235828e-05	TRUE	***
PF-4708671_1129	1.93901853232353e-06	0.350111748129433	Medium	1.63140207235828e-05	TRUE	***
Entospletinib_1630	1.87654435073732e-06	0.350597609561753	Medium	1.63140207235828e-05	TRUE	***
GSK2606414_1618	2.11094315876367e-06	0.348848508405403	Medium	1.67186698174082e-05	TRUE	***
Zoledronate_1802	2.25306079232298e-06	0.347876785540764	Medium	1.71579244953827e-05	TRUE	***
AZD1332_1463	3.72371945196641e-06	0.34029734719658	Medium	2.7307275981087e-05	TRUE	***
Topotecan_1808	4.98401279881783e-06	0.33582742201924	Medium	3.52440905059261e-05	TRUE	***
Lapatinib_1558	8.61936940093609e-06	-0.327276261	Small	5.88494876339774e-05	TRUE	***
SCH772984_1564	9.22180355441009e-06	-0.326207366	Small	6.08639034591066e-05	TRUE	***
KU-55933_1030	9.5671498771426e-06	0.325624331940531	Small	6.11063121185237e-05	TRUE	***
LY2109761_1852	1.3044935320611e-05	0.320668545330872	Small	8.07155372962806e-05	TRUE	***
Dasatinib_1079	1.47140805317575e-05	0.318725099601594	Small	8.82844831905451e-05	TRUE	***
RVX-208_1625	2.19174943932277e-05	0.312214556408512	Small	0.00012763717323115	TRUE	***
JAK1_8709_1718	2.86893018642405e-05	0.307744631231173	Small	0.000162299479117703	TRUE	***
ZM447439_1050	3.39349722033212e-05	0.30492663492372	Small	0.000186642347118266	TRUE	***
EPZ004777_1237	4.70123688171011e-05	0.299387814595277	Small	0.000238047360974947	TRUE	***
PRT062607_1631	4.80903759545347e-05	0.298999125449422	Small	0.000238047360974947	TRUE	***
IGF1R_3801_1738	4.62189428722072e-05	0.299679331454669	Small	0.000238047360974947	TRUE	***
LJI308_2107	4.56970647583543e-05	0.299873676027597	Small	0.000238047360974947	TRUE	***
GSK269962A_1192	6.58699876441091e-05	0.293557477407443	Small	0.000318103842769112	TRUE	***
Acetalax_1804	7.65160620802028e-05	-0.290933826	Small	0.000360718578378099	TRUE	***
PD173074_1049	8.87751106217048e-05	0.288310173938393	Small	0.000408778416351106	TRUE	***
Talazoparib_1259	9.47995270805748e-05	0.287144106500826	Small	0.000426597871862587	TRUE	***
Niraparib_1177	0.000101760712963966	0.285880866776795	Small	0.000447747137041452	TRUE	***
GSK343_1627	0.000153127073048564	0.278495773005539	Small	0.000659112183991644	TRUE	***
PFI3_1620	0.000195186262372366	0.274025847828199	Small	0.000822274041483586	TRUE	***
Axitinib_1021	0.00021442606005935	0.272276746671849	Small	0.000884507497744817	TRUE	***
Teniposide_1809	0.0003352244340045	0.26382275774949	Small	0.00135458036597737	TRUE	**
XAV939_1268	0.000424536106233645	0.259255660285687	Small	0.00166471402503451	TRUE	**
Ruxolitinib_1507	0.000428789976145252	0.259061315712759	Small	0.00166471402503451	TRUE	**
Camptothecin_1003	0.000502499324531425	0.255951802545914	Small	0.00191336281263889	TRUE	**
Epirubicin_1511	0.000517572309073813	0.25536876882713	Small	0.00193357202257764	TRUE	**
RO-3306_1052	0.000554396702921006	0.254008356816636	Small	0.00203278791071036	TRUE	**
Nelarabine_1814	0.000579342991906419	0.253133806238461	Small	0.00208563477086311	TRUE	**
Alisertib_1051	0.00106295462954281	0.240792925857545	Small	0.0037270403937751	TRUE	**
AGI-5198_1913	0.00107293587093526	0.240598581284618	Small	0.0037270403937751	TRUE	**
AZ6102_2109	0.00110855696196394	0.23991837527937	Small	0.00378438411153208	TRUE	**
IWP-2_1576	0.00119966661463724	0.238266446409484	Small	0.00402599982539277	TRUE	**
BIBR-1532_2043	0.00132175534474311	0.236225828393742	Small	0.00436179263765226	TRUE	**
Fludarabine_1813	0.0015651269079632	0.232630453794578	Small	0.00508024799633958	TRUE	**
PAK_5339_1730	0.00170554726968258	0.230784180351764	Small	0.00544674773221211	TRUE	**
GNE-317_1926	0.00196848135035399	0.227674667184919	Small	0.00618665567254111	TRUE	**
Irinotecan_1088	0.00200384366871199	0.227285978039063	Small	0.00619939135007773	TRUE	**
AZD2014_1441	0.00203978813690784	0.226897288893208	Small	0.0062135084785808	TRUE	**
VX-11e_2096	0.00230843258663665	-0.224176465	Small	0.00692529775990994	TRUE	**
BMS-536924_1091	0.00245457177983359	0.222816052861724	Small	0.00725380914040375	TRUE	**
Picolinici-acid_1635	0.00272492480603828	0.22048391798659	Small	0.00793433987640558	TRUE	**
GSK2578215A_1927	0.00288247285534423	0.21922067826256	Small	0.00827144384577041	TRUE	**
Cediranib_1922	0.00302222983196674	0.218151783111457	Small	0.00854859295327734	TRUE	**
WEHI-539_1997	0.00310104002440664	0.217568749392673	Small	0.00864797077228894	TRUE	**
Temozolomide_1375	0.00330633062718109	0.216111165095715	Small	0.00909240922474801	TRUE	**
Sorafenib_1085	0.0035090255406346	0.21475075308522	Small	0.00951763091843359	TRUE	**
MK-2206_1053	0.0036145563859008	0.214070547079973	Small	0.00967138060011296	TRUE	**
PLX-4720_1036	0.00386669071469443	0.21251579049655	Small	0.0102080634867933	TRUE	*
AZD5153_1706	0.0041174696047048	0.211058206199592	Small	0.0106320902033327	TRUE	*
Ulixertinib_2047	0.00413470174574048	-0.210961034	Small	0.0106320902033327	TRUE	*
Staurosporine_1034	0.0046254224833037	0.208337382178603	Small	0.0115928310341029	TRUE	*
Fulvestrant_1200	0.0046254224833037	0.208337382178603	Small	0.0115928310341029	TRUE	*
Carmustine_1807	0.00653368705449178	0.200077737829171	Small	0.0161708754598672	TRUE	*
Trametinib_1372	0.00765605661840124	-0.196190846	Small	0.018714805067203	TRUE	*
BPD-00008900_1998	0.00780787153212414	0.195704984938296	Small	0.0188531532117144	TRUE	*
Foretinib_2040	0.00799360586935428	0.195121951219512	Small	0.0190690838811102	TRUE	*
Buparlisib_1873	0.0085747759298138	0.193372850063162	Small	0.0202119718345611	TRUE	*
ABT737_1910	0.00930033059113841	0.19133223204742	Small	0.0216642994946518	TRUE	*
EPZ5676_1563	0.00970183640036298	0.190263336896317	Small	0.0223367861310683	TRUE	*
AZD5363_1916	0.00992728990696552	0.189680303177534	Small	0.0225931425468871	TRUE	*
ERK_6604_1714	0.0112952173093487	-0.186376445	Small	0.0251286856994498	TRUE	*
MIRA-1_1931	0.0112103421165625	0.186570790010689	Small	0.0251286856994498	TRUE	*
CDK9_5038_1709	0.0114236000359214	0.186084928578369	Small	0.025131920079027	TRUE	*
SB505124_1194	0.0123591202329302	-0.184044311	Small	0.0268912725947272	TRUE	*
MIM1_1996	0.0126385895979915	0.183461276843844	Small	0.0272004428304599	TRUE	*
Vincristine_1818	0.0127804109042198	0.183169759984452	Small	0.0272099070864034	TRUE	*
Gemcitabine_1190	0.0130199111427356	0.182683898552133	Small	0.0274249192155495	TRUE	*
Cyclophosphamide_1512	0.013560832305384	0.18161500340103	Small	0.0282636294364845	TRUE	*
I-BET-762_1624	0.014648872849965	0.179574385385288	Small	0.0302133002530528	TRUE	*
Sapitinib_1549	0.0150282813743899	-0.178894179	Small	0.0303632623686652	TRUE	*
Ulixertinib_1908	0.0149735555885799	-0.178991352	Small	0.0303632623686652	TRUE	*
Cisplatin_1005	0.0167540873858157	0.175979010786124	Small	0.0332927006702455	TRUE	*
LGK974_1598	0.0168144952880028	0.17588183849966	Small	0.0332927006702455	TRUE	*
Luminespib_1559	0.0193929282484348	0.171994947041104	Small	0.0380178197345553	TRUE	*
OSI-027_1594	0.0201599740290589	-0.170926052	Small	0.0391340672328791	TRUE	*
Alpelisib_1560	0.0211744078749376	0.169565639879506	Small	0.0407042015459965	TRUE	*
Mirin_1048	0.0243215438766284	0.16567874842095	Small	0.0461793011989198	TRUE	*
Taselisib_1561	0.0244890233630636	0.165484403848023	Small	0.0461793011989198	TRUE	*
CDK9_5576_1708	0.0258652050628792	0.1639296472646	Small	0.0483142509665102	TRUE	*
Dinaciclib_1180	0.027123723617985	0.162569235254106	Small	0.0501915633304769	FALSE	ns
Navitoclax_1011	0.0387302552604584	0.152074628316004	Small	0.0695317247860313	FALSE	ns
Nilotinib_1013	0.0388549104493475	0.15197745602954	Small	0.0695317247860313	FALSE	ns
Tozasertib_1096	0.0389799063194418	0.151880283743076	Small	0.0695317247860313	FALSE	ns
AT13148_2170	0.0384819640809153	0.152268972888932	Small	0.0695317247860313	FALSE	ns
Obatoclax-Mesylate_1068	0.0401203175793537	0.151005733164901	Small	0.0709269900063574	FALSE	ns
Docetaxel_1007	0.0407660202694922	-0.150519872	Small	0.0714307257819422	FALSE	ns
Rapamycin_1084	0.0424861926608339	0.149256632008551	Small	0.0737918083056588	FALSE	ns
MN-64_1854	0.0471304517852933	0.146049946555242	Negligible	0.0811463430738093	FALSE	ns
Wnt-C59_1622	0.048168650897561	0.145369740549995	Negligible	0.0822189041182507	FALSE	ns
AZD4547_1786	0.0510838850734253	0.143523467107181	Negligible	0.0857170274960865	FALSE	ns
Sabutoclax_1849	0.0507702201673026	0.143717811680109	Negligible	0.0857170274960865	FALSE	ns
Elephantin_1835	0.0515574238257719	0.143231950247789	Negligible	0.085784621155486	FALSE	ns
OTX015_1626	0.0525155267200885	0.142648916529006	Negligible	0.0866506190881461	FALSE	ns
NVP-ADW742_1932	0.0596472032381738	0.138567680497522	Negligible	0.097604514389739	FALSE	ns
Sepantronium-bromide_1941	0.0629406426807665	-0.136818579	Negligible	0.102149567629441	FALSE	ns
Pictilisib_1058	0.0642613829531161	0.136138373335925	Negligible	0.10344515304648	FALSE	ns
AZD5991_1720	0.0705935566831376	0.13302886016908	Negligible	0.112721969542429	FALSE	ns
VSP34_8731_1734	0.0733081602059619	-0.13176562	Negligible	0.116120125766244	FALSE	ns
Paclitaxel_1080	0.0754539250895225	-0.130793898	Negligible	0.118570453712107	FALSE	ns
Podophyllotoxin-bromide_1825	0.0769862530534288	0.130113691575163	Negligible	0.120025811847078	FALSE	ns
Dihydrorotenone_1827	0.0836067889904219	-0.127295695	Negligible	0.129329251719559	FALSE	ns
Dactolisib_1057	0.0916934995071972	0.124089009814401	Negligible	0.140738859708721	FALSE	ns
MK-8776_2046	0.0934871834364494	0.123408803809154	Negligible	0.142388171695515	FALSE	ns
Gefitinib_1010	0.0974255749630921	-0.12195122	Negligible	0.1472539224633	FALSE	ns
Leflunomide_1578	0.107997686276459	0.118258672626567	Negligible	0.161996529414689	FALSE	ns
Dabrafenib_1373	0.117587703681287	0.115149159459722	Negligible	0.175055378412743	FALSE	ns
Selumetinib_1736	0.121034460710099	-0.114080264	Negligible	0.177517209041479	FALSE	ns
Dactinomycin_1911	0.120401965593943	0.114274608881547	Negligible	0.177517209041479	FALSE	ns
Oxaliplatin_1089	0.121988073973201	0.113788747449227	Negligible	0.177600284166866	FALSE	ns
BDP-00009066_1866	0.131173989535222	0.111067923428238	Negligible	0.189579926481561	FALSE	ns
GSK591_2110	0.133210465589966	0.110484889709455	Negligible	0.191128059324734	FALSE	ns
PD0325901_1060	0.136310952888133	-0.109610339	Negligible	0.19416955879029	FALSE	ns
Afatinib_1032	0.151521120911335	-0.105529103	Negligible	0.21429415671746	FALSE	ns
Bortezomib_1191	0.167177326651962	0.10164221164124	Negligible	0.234759650192117	FALSE	ns
Oxaliplatin_1806	0.172103479059319	0.100476144203673	Negligible	0.239975273617923	FALSE	ns
Pyridostatin_2044	0.179695180362013	0.0987270430473229	Negligible	0.24880871127048	FALSE	ns
ULK1_4989_1733	0.182713787905413	-0.098046837	Negligible	0.251231458369943	FALSE	ns
OF-1_1853	0.191994975852758	0.0960062190263337	Negligible	0.262172449785146	FALSE	ns
WIKI4_1940	0.215479082055002	0.0911476047031387	Negligible	0.29222505648555	FALSE	ns
IAP_5620_1428	0.223414065903518	0.0895928481197163	Negligible	0.30092506835984	FALSE	ns
ERK_2440_1713	0.233623901395354	-0.087649402	Negligible	0.312550895110001	FALSE	ns
Gallibiscoquinazole_1830	0.251185148939133	0.0844427169371295	Negligible	0.333730493744335	FALSE	ns
I-BRD9_1928	0.252826131624496	0.0841512000777378	Negligible	0.333730493744335	FALSE	ns
IRAK4_4710_1716	0.255577672398478	0.0836653386454183	Negligible	0.335128338641713	FALSE	ns
UMI-77_1939	0.276585916137595	0.080069964046254	Negligible	0.36028954865292	FALSE	ns
AZD5582_1617	0.305550791525353	-0.075405694	Negligible	0.395418671385751	FALSE	ns
Dactinomycin_1811	0.315000746995498	0.0739481099990283	Negligible	0.405000960422783	FALSE	ns
Vinorelbine_2048	0.319475766890328	0.073267903993781	Negligible	0.408104528027645	FALSE	ns
Afuresertib_1912	0.328549977056573	0.0719074919832864	Negligible	0.417005740110266	FALSE	ns
AZD5438_1401	0.333809546403229	0.0711301136915752	Negligible	0.420982740049932	FALSE	ns
P22077_1933	0.340459944761136	0.0701583908269362	Negligible	0.426652335839904	FALSE	ns
Uprosertib_1553	0.343143710719267	0.0697697016810806	Negligible	0.427311035990031	FALSE	ns
Tamoxifen_1199	0.351958997367635	0.0685064619570498	Negligible	0.435549259242448	FALSE	ns
Cytarabine_1006	0.363003559028627	0.0669517053736274	Negligible	0.446426737190485	FALSE	ns
Telomerase-Inhibitor-IX_1930	0.370015356978673	0.0659799825089884	Negligible	0.452240991862822	FALSE	ns
Entinostat_1593	0.390091980321468	0.0632591584879992	Negligible	0.473854061985587	FALSE	ns
ML323_1629	0.401114561105023	-0.061801574	Negligible	0.484272457919479	FALSE	ns
Uprosertib_2106	0.409315403984077	-0.060732679	Negligible	0.491178484780893	FALSE	ns
Crizotinib_1083	0.416098794620904	-0.059858128	Negligible	0.496310610451439	FALSE	ns
BMS-345541_1249	0.433732773984073	-0.057623166	Negligible	0.514246043406266	FALSE	ns
Erlotinib_1168	0.437622638978019	-0.057137304	Negligible	0.515769538795523	FALSE	ns
VE821_2111	0.454974671364431	0.0549995141385677	Negligible	0.53304724810744	FALSE	ns
Daporinad_1248	0.532447497443761	0.0459624914974249	Negligible	0.620144732316851	FALSE	ns
YK-4-279_1239	0.544662694060889	0.0446020794869303	Negligible	0.630662066807346	FALSE	ns
AGI-6780_1634	0.55435704027847	0.0435331843358274	Negligible	0.638155197529866	FALSE	ns
LCL161_1557	0.622611393157599	-0.036245263	Negligible	0.708488826696578	FALSE	ns
TAF1_5496_1732	0.619812321006363	0.0365367797104266	Negligible	0.708488826696578	FALSE	ns
Vinblastine_1004	0.62916375844121	0.0355650568457876	Negligible	0.71185385240777	FALSE	ns
Wee1-Inhibitor_1046	0.649945816393991	0.0334272665435818	Negligible	0.731189043443239	FALSE	ns
MK-1775_1179	0.693298459227006	-0.029054514	Negligible	0.771197162510939	FALSE	ns
Osimertinib_1919	0.692323411673945	-0.029151686	Negligible	0.771197162510939	FALSE	ns
Sinularin_1838	0.700137940802431	-0.028374308	Negligible	0.774454258541237	FALSE	ns
Docetaxel_1819	0.738676233702444	0.0245845884753668	Negligible	0.808054664492176	FALSE	ns
GDC0810_1925	0.735686864237124	-0.024876105	Negligible	0.808054664492176	FALSE	ns
KRAS--G12C--Inhibitor-12_1855	0.752678246094895	0.0232241764648722	Negligible	0.818847762235105	FALSE	ns
Ibrutinib_1799	0.775857208989197	-0.020989214	Negligible	0.834889822716636	FALSE	ns
AZD3759_1915	0.774845097222531	-0.021086386	Negligible	0.834889822716636	FALSE	ns
Linsitinib_1510	0.797197006311653	0.0189485958604606	Negligible	0.853216255403823	FALSE	ns
X5-Fluorouracil_1073	0.808436909329117	-0.017879701	Negligible	0.860594129285835	FALSE	ns
Eg5_9814_1712	0.836189331365698	0.0152560489748324	Negligible	0.885376939093092	FALSE	ns
AZD7762_1022	0.846521951919403	0.0142843261101934	Negligible	0.891549715319371	FALSE	ns
AZD6738_1917	0.857918325563971	0.0132154309590905	Negligible	0.898771579162255	FALSE	ns
Fulvestrant_1816	0.894365679317378	0.00981440093285395	Negligible	0.927143479082936	FALSE	ns
Savolitinib_1936	0.89227619833485	0.0100087455057818	Negligible	0.927143479082936	FALSE	ns
Pevonedistat_1529	0.899592558405069	0.00932853950053445	Negligible	0.927704825855228	FALSE	ns
Vorinostat_1012	0.906917461152819	0.00864833349528714	Negligible	0.930412732167141	FALSE	ns
VE-822_1613	0.955220996996356	-0.004178408	Negligible	0.974192156164652	FALSE	ns
MG-132_1862	0.959431668950037	-0.003789719	Negligible	0.974192156164652	FALSE	ns
Ipatasertib_1924	0.965749762856938	0.00320668545330872	Negligible	0.975604352273845	FALSE	ns
Palbociclib_1054	0.973123563194534	0.00252647944806141	Negligible	0.978063276713287	FALSE	ns
GSK1904529A_1093	0.996310392565451	0.000388689145855602	Negligible	0.996310392565451	FALSE	ns
