# Supplementary material for: Integrative analysis of immune and microbial subtypes predicts immunotherapy response in stomach adenocarcinoma
Source: Microbiol Spectr. 2026 Feb 9;14(3):e02151-25. doi: 10.1128/spectrum.02151-25 (PMC12955421; doi:10.1128/spectrum.02151-25)
Supplement: Table S5 — Summary of the results of multivariate logistic regression. [file spectrum.02151-25-s0006.csv]

Table S5: Summary of Multivariate Logistic Regression Results
Drug	P_value	Cliff_delta	Delta_interpretation	FDR_adjusted	Significant_univariate	Significance_level	OR	OR_CI_low	OR_CI_high	p_value_multivariate	Significant_multivariate	Consistent	Effect_direction_univariate	Effect_direction_multivariate	Direction_consistent
AZD1208_1449	1.41346510439525e-06	0.354776017879701	Medium	1.33269566985838e-05	TRUE	***	4.44121472765077	1.88431916670682	11.1446118789943	0.000945105879693752	TRUE	TRUE	R_more_sensitive	R_more_sensitive	TRUE
LGK974_1598	0.0168144952880028	0.17588183849966	Small	0.0332927006702455	TRUE	*	3.400646623	1.63540466442566	7.36890075501814	0.00135495242890908	TRUE	TRUE	R_more_sensitive	R_more_sensitive	TRUE
Ribociclib_1632	8.6609102289349e-15	0.570595666116024	Large	8.57430112664556e-13	TRUE	***	114.59826700463	5.69530342537387	2750.54461324452	0.00252678281851593	TRUE	TRUE	R_more_sensitive	R_more_sensitive	TRUE
Zoledronate_1802	2.25306079232298e-06	0.347876785540764	Medium	1.71579244953827e-05	TRUE	***	3.22880635413963	1.39275956033879	7.75319335195955	0.00713083968988808	TRUE	TRUE	R_more_sensitive	R_more_sensitive	TRUE
Dasatinib_1079	1.47140805317575e-05	0.318725099601594	Small	8.82844831905451e-05	TRUE	***	0.51002358546593	0.30402608420486	0.825679519122506	0.00751404898532013	TRUE	TRUE	R_more_sensitive	NR_more_sensitive	FALSE
Staurosporine_1034	0.0046254224833037	0.208337382178603	Small	0.0115928310341029	TRUE	*	0.473333225541637	0.26468094558419	0.82336744531008	0.00945542941467894	TRUE	TRUE	R_more_sensitive	NR_more_sensitive	FALSE
LY2109761_1852	1.3044935320611e-05	0.320668545330872	Small	8.07155372962806e-05	TRUE	***	3.01000804637012	1.31698405634037	7.12249487157732	0.0101090114915535	TRUE	TRUE	R_more_sensitive	R_more_sensitive	TRUE
Sorafenib_1085	0.0035090255406346	0.21475075308522	Small	0.00951763091843359	TRUE	**	2.30151800167816	1.21711947352186	4.45077155329596	0.0113112613122922	TRUE	TRUE	R_more_sensitive	R_more_sensitive	TRUE
PF-4708671_1129	1.93901853232353e-06	0.350111748129433	Medium	1.63140207235828e-05	TRUE	***	4.56385494812358	1.41809199710006	15.2772944214361	0.0119541439322698	TRUE	TRUE	R_more_sensitive	R_more_sensitive	TRUE
Carmustine_1807	0.00653368705449178	0.200077737829171	Small	0.0161708754598672	TRUE	*	2.85697520629379	1.26585565931338	6.66008739765206	0.0127730105733162	TRUE	TRUE	R_more_sensitive	R_more_sensitive	TRUE
JQ1_2172	1.87825386326689e-13	0.541152463317462	Large	1.23964754975615e-11	TRUE	***	2.08871794014661	1.13019805977664	3.97990051648795	0.021003883503616	TRUE	TRUE	R_more_sensitive	R_more_sensitive	TRUE
BI-2536_1086	1.97745705740397e-06	-0.349820231	Medium	1.63140207235828e-05	TRUE	***	0.496831521436806	0.261552355574257	0.908795270050088	0.0269333997688352	TRUE	TRUE	NR_more_sensitive	NR_more_sensitive	TRUE
Doramapimod_1042	2.15373779011592e-09	0.440287629967933	Medium	6.99182804078205e-08	TRUE	***	5.71755849994841	1.21459914454433	28.9139871919035	0.0299770903309092	TRUE	TRUE	R_more_sensitive	R_more_sensitive	TRUE
MIRA-1_1931	0.0112103421165625	0.186570790010689	Small	0.0251286856994498	TRUE	*	1.95318305310197	1.02608715667812	3.78411511655385	0.043307794228984	TRUE	TRUE	R_more_sensitive	R_more_sensitive	TRUE
AGI-5198_1913	0.00107293587093526	0.240598581284618	Small	0.0037270403937751	TRUE	**	2.79859879875968	0.985491885263504	8.18262145903077	0.0555073545156915	FALSE	FALSE	R_more_sensitive	R_more_sensitive	TRUE
CZC24832_1615	1.12345110629726e-08	0.420075794383442	Medium	1.85369432539048e-07	TRUE	***	2.96465566295627	0.96192963169854	9.44910388265208	0.0612219610985427	FALSE	FALSE	R_more_sensitive	R_more_sensitive	TRUE
GSK2606414_1618	2.11094315876367e-06	0.348848508405403	Medium	1.67186698174082e-05	TRUE	***	2.10351215710389	0.970520792106486	4.68166177595356	0.06270189139044	FALSE	FALSE	R_more_sensitive	R_more_sensitive	TRUE
Ruxolitinib_1507	0.000428789976145252	0.259061315712759	Small	0.00166471402503451	TRUE	**	2.19019008942613	0.967426519365123	5.09112050831564	0.062996081529995	FALSE	FALSE	R_more_sensitive	R_more_sensitive	TRUE
EPZ004777_1237	4.70123688171011e-05	0.299387814595277	Small	0.000238047360974947	TRUE	***	2.11803247916174	0.964593258789205	4.75061792042968	0.0635324369811067	FALSE	FALSE	R_more_sensitive	R_more_sensitive	TRUE
GSK2578215A_1927	0.00288247285534423	0.21922067826256	Small	0.00827144384577041	TRUE	**	2.34714824059451	0.955639271155155	5.91532286251206	0.0649763558913562	FALSE	FALSE	R_more_sensitive	R_more_sensitive	TRUE
Foretinib_2040	0.00799360586935428	0.195121951219512	Small	0.0190690838811102	TRUE	*	0.501119219435345	0.235066092994804	1.03929024951354	0.0673234362029825	FALSE	FALSE	R_more_sensitive	NR_more_sensitive	FALSE
PCI-34051_1621	2.47185839825628e-09	0.438635701098047	Medium	6.99182804078205e-08	TRUE	***	2.15827449167086	0.953993822917635	5.0164293749543	0.0678720417736244	FALSE	FALSE	R_more_sensitive	R_more_sensitive	TRUE
Picolinici-acid_1635	0.00272492480603828	0.22048391798659	Small	0.00793433987640558	TRUE	**	2.73514439380936	0.93131211436859	8.27567579717821	0.069432737619572	FALSE	FALSE	R_more_sensitive	R_more_sensitive	TRUE
PD173074_1049	8.87751106217048e-05	0.288310173938393	Small	0.000408778416351106	TRUE	***	1.75841807740007	0.951378355204047	3.32046580392199	0.0752167697375645	FALSE	FALSE	R_more_sensitive	R_more_sensitive	TRUE
CDK9_5576_1708	0.0258652050628792	0.1639296472646	Small	0.0483142509665102	TRUE	*	1.64541535106582	0.934866083704782	2.9433965819033	0.0862253919294243	FALSE	FALSE	R_more_sensitive	R_more_sensitive	TRUE
IWP-2_1576	0.00119966661463724	0.238266446409484	Small	0.00402599982539277	TRUE	**	2.39422066445255	0.881580004304755	6.69758791544826	0.0903035390893027	FALSE	FALSE	R_more_sensitive	R_more_sensitive	TRUE
Trametinib_1372	0.00765605661840124	-0.196190846	Small	0.018714805067203	TRUE	*	0.738350024967037	0.514098161694997	1.04597354733781	0.0925142225345021	FALSE	FALSE	NR_more_sensitive	NR_more_sensitive	TRUE
Nutlin-3a (-)_1047	4.77108429663753e-09	0.430667573608007	Medium	1.04963854526026e-07	TRUE	***	1.34334119444694	0.95489722923025	1.90701318662487	0.0928143518022382	FALSE	FALSE	R_more_sensitive	R_more_sensitive	TRUE
Fulvestrant_1200	0.0046254224833037	0.208337382178603	Small	0.0115928310341029	TRUE	*	2.08706152055779	0.886215487718958	4.99234660312065	0.0936861332743525	FALSE	FALSE	R_more_sensitive	R_more_sensitive	TRUE
VX-11e_2096	0.00230843258663665	-0.224176465	Small	0.00692529775990994	TRUE	**	0.646529606660067	0.380345800281452	1.0771411320681	0.0989856183698398	FALSE	FALSE	NR_more_sensitive	NR_more_sensitive	TRUE
JAK1_8709_1718	2.86893018642405e-05	0.307744631231173	Small	0.000162299479117703	TRUE	***	1.6906067813682	0.895624554610071	3.23411882101899	0.106857013995778	FALSE	FALSE	R_more_sensitive	R_more_sensitive	TRUE
Nelarabine_1814	0.000579342991906419	0.253133806238461	Small	0.00208563477086311	TRUE	**	1.96245362391376	0.869779470882145	4.52507800753552	0.107354307806445	FALSE	FALSE	R_more_sensitive	R_more_sensitive	TRUE
Temozolomide_1375	0.00330633062718109	0.216111165095715	Small	0.00909240922474801	TRUE	**	1.77926029342528	0.889168950030958	3.64410158240204	0.108085744001924	FALSE	FALSE	R_more_sensitive	R_more_sensitive	TRUE
GSK343_1627	0.000153127073048564	0.278495773005539	Small	0.000659112183991644	TRUE	***	2.52012509557678	0.823980906977243	7.97233536901037	0.108847011754505	FALSE	FALSE	R_more_sensitive	R_more_sensitive	TRUE
SCH772984_1564	9.22180355441009e-06	-0.326207366	Small	6.08639034591066e-05	TRUE	***	0.711397354689006	0.464318365304252	1.07433586709222	0.109950785903151	FALSE	FALSE	NR_more_sensitive	NR_more_sensitive	TRUE
PFI3_1620	0.000195186262372366	0.274025847828199	Small	0.000822274041483586	TRUE	***	2.54663522703969	0.806862655561623	8.26168477133997	0.113647777016468	FALSE	FALSE	R_more_sensitive	R_more_sensitive	TRUE
AZD8055_1059	5.68059724193552e-09	0.428529783305801	Medium	1.12475825390323e-07	TRUE	***	0.108563643385317	0.00627494941133433	1.77618791990698	0.121690734144675	FALSE	FALSE	R_more_sensitive	NR_more_sensitive	FALSE
Cyclophosphamide_1512	0.013560832305384	0.18161500340103	Small	0.0282636294364845	TRUE	*	1.9546365202562	0.837565853935369	4.62593100886061	0.122332599751051	FALSE	FALSE	R_more_sensitive	R_more_sensitive	TRUE
ABT737_1910	0.00930033059113841	0.19133223204742	Small	0.0216642994946518	TRUE	*	1.40373124351105	0.91382258316425	2.18803816681875	0.126040230143339	FALSE	FALSE	R_more_sensitive	R_more_sensitive	TRUE
PAK_5339_1730	0.00170554726968258	0.230784180351764	Small	0.00544674773221211	TRUE	**	2.46745977877379	0.775588774777552	8.16905068615902	0.131451585040637	FALSE	FALSE	R_more_sensitive	R_more_sensitive	TRUE
Olaparib_1017	2.92374491086082e-07	0.377222816052862	Medium	3.40530289617908e-06	TRUE	***	1.67529201414724	0.85081397696858	3.34563047793642	0.137560603993315	FALSE	FALSE	R_more_sensitive	R_more_sensitive	TRUE
PRIMA-1MET_1131	1.86852733551039e-08	0.413662423476824	Medium	2.84591086485429e-07	TRUE	***	1.58495948393157	0.857348208940354	2.98412513530867	0.146091325520795	FALSE	FALSE	R_more_sensitive	R_more_sensitive	TRUE
BIBR-1532_2043	0.00132175534474311	0.236225828393742	Small	0.00436179263765226	TRUE	**	1.78888388936961	0.807158341044203	4.01703261507828	0.153560689401539	FALSE	FALSE	R_more_sensitive	R_more_sensitive	TRUE
ZM447439_1050	3.39349722033212e-05	0.30492663492372	Small	0.000186642347118266	TRUE	***	15.9578722297131	0.3303094938705	850.56324600728	0.164631931287363	FALSE	FALSE	R_more_sensitive	R_more_sensitive	TRUE
EPZ5676_1563	0.00970183640036298	0.190263336896317	Small	0.0223367861310683	TRUE	*	1.66215902625293	0.808130146385888	3.45194653971275	0.167707353493999	FALSE	FALSE	R_more_sensitive	R_more_sensitive	TRUE
Alpelisib_1560	0.0211744078749376	0.169565639879506	Small	0.0407042015459965	TRUE	*	1.50562615845094	0.834977047582914	2.75572548399805	0.177142507112903	FALSE	FALSE	R_more_sensitive	R_more_sensitive	TRUE
BMS-754807_2171	3.82387585931135e-15	0.578175104460208	Large	7.57127420143648e-13	TRUE	***	2.6774606361129	0.64513149842058	11.5627458828326	0.178817476479815	FALSE	FALSE	R_more_sensitive	R_more_sensitive	TRUE
Topotecan_1808	4.98401279881783e-06	0.33582742201924	Medium	3.52440905059261e-05	TRUE	***	1.33909003092448	0.866059558490296	2.08650115480787	0.191674327205682	FALSE	FALSE	R_more_sensitive	R_more_sensitive	TRUE
Axitinib_1021	0.00021442606005935	0.272276746671849	Small	0.000884507497744817	TRUE	***	2.04395534234521	0.691706250570288	6.16275566404256	0.19737446762142	FALSE	FALSE	R_more_sensitive	R_more_sensitive	TRUE
GNE-317_1926	0.00196848135035399	0.227674667184919	Small	0.00618665567254111	TRUE	**	0.605512414085714	0.276727632619125	1.30371166611882	0.202502890943927	FALSE	FALSE	R_more_sensitive	NR_more_sensitive	FALSE
WEHI-539_1997	0.00310104002440664	0.217568749392673	Small	0.00864797077228894	TRUE	**	1.43667872261157	0.817883339454052	2.56700867857477	0.209578134856571	FALSE	FALSE	R_more_sensitive	R_more_sensitive	TRUE
OSI-027_1594	0.0201599740290589	-0.170926052	Small	0.0391340672328791	TRUE	*	5.39667218263516	0.376391058102264	83.4080677247502	0.219139461834212	FALSE	FALSE	NR_more_sensitive	R_more_sensitive	FALSE
Venetoclax_1909	8.10768231481052e-07	0.362841317656204	Medium	8.4155944168862e-06	TRUE	***	1.66193336745845	0.743712667185648	3.82737087296797	0.223380770211221	FALSE	FALSE	R_more_sensitive	R_more_sensitive	TRUE
Epirubicin_1511	0.000517572309073813	0.25536876882713	Small	0.00193357202257764	TRUE	**	1.32440043597086	0.83292381688076	2.12436200392145	0.237355700609237	FALSE	FALSE	R_more_sensitive	R_more_sensitive	TRUE
ERK_6604_1714	0.0112952173093487	-0.186376445	Small	0.0251286856994498	TRUE	*	0.709685389123602	0.391256582500775	1.26831007095938	0.250629363178303	FALSE	FALSE	NR_more_sensitive	NR_more_sensitive	TRUE
Mirin_1048	0.0243215438766284	0.16567874842095	Small	0.0461793011989198	TRUE	*	1.44094724119344	0.7709467545761	2.70981526184371	0.252491730445673	FALSE	FALSE	R_more_sensitive	R_more_sensitive	TRUE
SB216763_1025	1.73235021145636e-11	0.494801282674181	Large	8.57513354670896e-10	TRUE	***	2.46453745486186	0.527416718598937	11.8907370534311	0.254323174879549	FALSE	FALSE	R_more_sensitive	R_more_sensitive	TRUE
Camptothecin_1003	0.000502499324531425	0.255951802545914	Small	0.00191336281263889	TRUE	**	1.22387776165348	0.83999248270937	1.79159555565447	0.293780885667074	FALSE	FALSE	R_more_sensitive	R_more_sensitive	TRUE
NU7441_1038	4.90728583221118e-08	0.401224370809445	Medium	6.47761729851876e-07	TRUE	***	0.33878509791667	0.0387705462110731	2.76261456605207	0.316732902416242	FALSE	FALSE	R_more_sensitive	NR_more_sensitive	FALSE
JAK_8517_1739	4.07274943582976e-08	0.403653677971043	Medium	5.76003134495923e-07	TRUE	***	1.30568060386595	0.774556020691928	2.21348360615401	0.316794262578591	FALSE	FALSE	R_more_sensitive	R_more_sensitive	TRUE
AZ6102_2109	0.00110855696196394	0.23991837527937	Small	0.00378438411153208	TRUE	**	1.54366958716732	0.640836442852798	3.72783089572948	0.331373103554383	FALSE	FALSE	R_more_sensitive	R_more_sensitive	TRUE
Talazoparib_1259	9.47995270805748e-05	0.287144106500826	Small	0.000426597871862587	TRUE	***	1.24928834540214	0.773159785565889	2.02975115901475	0.363782356942974	FALSE	FALSE	R_more_sensitive	R_more_sensitive	TRUE
Sapitinib_1549	0.0150282813743899	-0.178894179	Small	0.0303632623686652	TRUE	*	1.30727153131773	0.733256310302206	2.34882602017239	0.364303122975777	FALSE	FALSE	NR_more_sensitive	R_more_sensitive	FALSE
Luminespib_1559	0.0193929282484348	0.171994947041104	Small	0.0380178197345553	TRUE	*	0.810757723411602	0.509515779501987	1.27608462142863	0.368232333443342	FALSE	FALSE	R_more_sensitive	NR_more_sensitive	FALSE
RVX-208_1625	2.19174943932277e-05	0.312214556408512	Small	0.00012763717323115	TRUE	***	1.45403722853418	0.639656387661227	3.34508171109637	0.373041190578354	FALSE	FALSE	R_more_sensitive	R_more_sensitive	TRUE
Irinotecan_1088	0.00200384366871199	0.227285978039063	Small	0.00619939135007773	TRUE	**	1.19277310723729	0.80188888611659	1.77848737176083	0.383570446515001	FALSE	FALSE	R_more_sensitive	R_more_sensitive	TRUE
MIM1_1996	0.0126385895979915	0.183461276843844	Small	0.0272004428304599	TRUE	*	1.39102397583722	0.662771762880513	2.95125047757759	0.384501563945506	FALSE	FALSE	R_more_sensitive	R_more_sensitive	TRUE
AMG-319_2045	3.25120084054472e-09	0.435331843358274	Medium	8.04672208034818e-08	TRUE	***	1.44606074421441	0.633791208679932	3.36636595066364	0.385958668970121	FALSE	FALSE	R_more_sensitive	R_more_sensitive	TRUE
SB505124_1194	0.0123591202329302	-0.184044311	Small	0.0268912725947272	TRUE	*	0.522304037503064	0.106023024001471	2.4751452141865	0.417095491394031	FALSE	FALSE	NR_more_sensitive	NR_more_sensitive	TRUE
LJI308_2107	4.56970647583543e-05	0.299873676027597	Small	0.000238047360974947	TRUE	***	1.40724934916655	0.600654290710711	3.30351072123504	0.430016801369305	FALSE	FALSE	R_more_sensitive	R_more_sensitive	TRUE
CDK9_5038_1709	0.0114236000359214	0.186084928578369	Small	0.025131920079027	TRUE	*	1.21223045383781	0.742069299034665	1.99087589401186	0.442030996768781	FALSE	FALSE	R_more_sensitive	R_more_sensitive	TRUE
BPD-00008900_1998	0.00780787153212414	0.195704984938296	Small	0.0188531532117144	TRUE	*	1.42865205172523	0.569702544927699	3.61266303210857	0.446962117447835	FALSE	FALSE	R_more_sensitive	R_more_sensitive	TRUE
AZ960_1250	3.77104962616197e-10	0.460693810125352	Medium	1.49333565196014e-08	TRUE	***	1.26579493530437	0.682081206248115	2.36327665468888	0.455197405873755	FALSE	FALSE	R_more_sensitive	R_more_sensitive	TRUE
Buparlisib_1873	0.0085747759298138	0.193372850063162	Small	0.0202119718345611	TRUE	*	0.709617896532634	0.276960205972586	1.78508602018672	0.46855510847359	FALSE	FALSE	R_more_sensitive	NR_more_sensitive	FALSE
Teniposide_1809	0.0003352244340045	0.26382275774949	Small	0.00135458036597737	TRUE	**	1.1440977493097	0.794999670543507	1.66006316674771	0.472354049941726	FALSE	FALSE	R_more_sensitive	R_more_sensitive	TRUE
GSK269962A_1192	6.58699876441091e-05	0.293557477407443	Small	0.000318103842769112	TRUE	***	1.52182999175245	0.47305008450757	4.91208844184817	0.479109039067602	FALSE	FALSE	R_more_sensitive	R_more_sensitive	TRUE
Vincristine_1818	0.0127804109042198	0.183169759984452	Small	0.0272099070864034	TRUE	*	1.10136529694179	0.834054710736903	1.45696295871762	0.495815482137612	FALSE	FALSE	R_more_sensitive	R_more_sensitive	TRUE
AZD5153_1706	0.0041174696047048	0.211058206199592	Small	0.0106320902033327	TRUE	*	1.19896431338931	0.701566043661482	2.07123157021332	0.509867481408818	FALSE	FALSE	R_more_sensitive	R_more_sensitive	TRUE
AZD6482_2169	8.50060042109717e-07	0.362161111650957	Medium	8.4155944168862e-06	TRUE	***	1.68684069586365	0.339370507193996	8.47500618862324	0.522199320000277	FALSE	FALSE	R_more_sensitive	R_more_sensitive	TRUE
Niraparib_1177	0.000101760712963966	0.285880866776795	Small	0.000447747137041452	TRUE	***	1.22145706934095	0.631198612444742	2.39626834349067	0.55592870027984	FALSE	FALSE	R_more_sensitive	R_more_sensitive	TRUE
Alisertib_1051	0.00106295462954281	0.240792925857545	Small	0.0037270403937751	TRUE	**	1.09658295390416	0.776733328535995	1.5486820060004	0.598905563053041	FALSE	FALSE	R_more_sensitive	R_more_sensitive	TRUE
Cisplatin_1005	0.0167540873858157	0.175979010786124	Small	0.0332927006702455	TRUE	*	1.1095610625615	0.740014240683206	1.66322654439611	0.613306904737711	FALSE	FALSE	R_more_sensitive	R_more_sensitive	TRUE
RO-3306_1052	0.000554396702921006	0.254008356816636	Small	0.00203278791071036	TRUE	**	1.81051292115588	0.176216847629851	18.7479100405127	0.616167909180505	FALSE	FALSE	R_more_sensitive	R_more_sensitive	TRUE
AZD2014_1441	0.00203978813690784	0.226897288893208	Small	0.0062135084785808	TRUE	**	0.843789765753785	0.426672824533318	1.65158027044429	0.621300092631037	FALSE	FALSE	R_more_sensitive	NR_more_sensitive	FALSE
Mitoxantrone_1810	7.12737049247605e-07	0.364687591099019	Medium	7.84010754172366e-06	TRUE	***	1.09218315649669	0.766421658917451	1.56302754231047	0.626765303961497	FALSE	FALSE	R_more_sensitive	R_more_sensitive	TRUE
AZD5363_1916	0.00992728990696552	0.189680303177534	Small	0.0225931425468871	TRUE	*	1.12955251842418	0.677058298793957	1.87960472907619	0.637876351199277	FALSE	FALSE	R_more_sensitive	R_more_sensitive	TRUE
I-BET-762_1624	0.014648872849965	0.179574385385288	Small	0.0302133002530528	TRUE	*	0.873644030166686	0.444991352286771	1.7374398896891	0.69651567217203	FALSE	FALSE	R_more_sensitive	NR_more_sensitive	FALSE
XAV939_1268	0.000424536106233645	0.259255660285687	Small	0.00166471402503451	TRUE	**	1.23134197040728	0.397595381943379	3.84508822405575	0.717961489120152	FALSE	FALSE	R_more_sensitive	R_more_sensitive	TRUE
Taselisib_1561	0.0244890233630636	0.165484403848023	Small	0.0461793011989198	TRUE	*	1.0840535243073	0.67124138684734	1.75579044103016	0.740979030482074	FALSE	FALSE	R_more_sensitive	R_more_sensitive	TRUE
Fludarabine_1813	0.0015651269079632	0.232630453794578	Small	0.00508024799633958	TRUE	**	1.09914073873816	0.630208442469844	1.9629350542691	0.744046430182609	FALSE	FALSE	R_more_sensitive	R_more_sensitive	TRUE
Ulixertinib_1908	0.0149735555885799	-0.178991352	Small	0.0303632623686652	TRUE	*	0.915534316110062	0.525975363559114	1.58425167667636	0.752700983119248	FALSE	FALSE	NR_more_sensitive	NR_more_sensitive	TRUE
MK-2206_1053	0.0036145563859008	0.214070547079973	Small	0.00967138060011296	TRUE	**	1.09921823039404	0.598498257168761	2.02101771690907	0.759309151129451	FALSE	FALSE	R_more_sensitive	R_more_sensitive	TRUE
AZD1332_1463	3.72371945196641e-06	0.34029734719658	Medium	2.7307275981087e-05	TRUE	***	1.10918680557392	0.536155443595549	2.31088718576926	0.77992892246676	FALSE	FALSE	R_more_sensitive	R_more_sensitive	TRUE
Gemcitabine_1190	0.0130199111427356	0.182683898552133	Small	0.0274249192155495	TRUE	*	0.971844729474019	0.765837864478009	1.23263544425918	0.813308910948729	FALSE	FALSE	R_more_sensitive	NR_more_sensitive	FALSE
KU-55933_1030	9.5671498771426e-06	0.325624331940531	Small	6.11063121185237e-05	TRUE	***	0.869960599527265	0.26969849018551	2.7940065286492	0.814381419098821	FALSE	FALSE	R_more_sensitive	NR_more_sensitive	FALSE
PRT062607_1631	4.80903759545347e-05	0.298999125449422	Small	0.000238047360974947	TRUE	***	0.905827108873156	0.38807172394464	2.17633679639831	0.82169377752051	FALSE	FALSE	R_more_sensitive	NR_more_sensitive	FALSE
Ulixertinib_2047	0.00413470174574048	-0.210961034	Small	0.0106320902033327	TRUE	*	1.0655020081668	0.53251090086529	2.14390597975887	0.857618528155187	FALSE	FALSE	NR_more_sensitive	R_more_sensitive	FALSE
WZ4003_1614	6.745353217276e-08	0.397045962491497	Medium	8.34737460637905e-07	TRUE	***	1.08589392273515	0.436319344418011	2.71146446704468	0.859062209347751	FALSE	FALSE	R_more_sensitive	R_more_sensitive	TRUE
Acetalax_1804	7.65160620802028e-05	-0.290933826	Small	0.000360718578378099	TRUE	***	1.03378352673047	0.69493171657229	1.53961497023683	0.86935835337679	FALSE	FALSE	NR_more_sensitive	R_more_sensitive	FALSE
Entospletinib_1630	1.87654435073732e-06	0.350597609561753	Medium	1.63140207235828e-05	TRUE	***	0.933597229316306	0.342335627338415	2.58511106188677	0.893736338407658	FALSE	FALSE	R_more_sensitive	NR_more_sensitive	FALSE
BMS-536924_1091	0.00245457177983359	0.222816052861724	Small	0.00725380914040375	TRUE	**	0.955602118289901	0.435964763214894	2.09927475383343	0.909391527976533	FALSE	FALSE	R_more_sensitive	NR_more_sensitive	FALSE
AZD8186_1918	7.14060953916271e-09	0.425711786998348	Medium	1.28530971704929e-07	TRUE	***	0.959285515942676	0.401140052688778	2.30626860610309	0.925399957670376	FALSE	FALSE	R_more_sensitive	NR_more_sensitive	FALSE
PLX-4720_1036	0.00386669071469443	0.21251579049655	Small	0.0102080634867933	TRUE	*	0.971303637461366	0.46845316725938	1.9940191171295	0.936895839366789	FALSE	FALSE	R_more_sensitive	NR_more_sensitive	FALSE
Cediranib_1922	0.00302222983196674	0.218151783111457	Small	0.00854859295327734	TRUE	**	0.967192080553646	0.381231141543465	2.44138247912254	0.943623405336945	FALSE	FALSE	R_more_sensitive	NR_more_sensitive	FALSE
IGF1R_3801_1738	4.62189428722072e-05	0.299679331454669	Small	0.000238047360974947	TRUE	***	0.983591288634952	0.598110661002171	1.60756597915983	0.947471835151538	FALSE	FALSE	R_more_sensitive	NR_more_sensitive	FALSE
Lapatinib_1558	8.61936940093609e-06	-0.327276261	Small	5.88494876339774e-05	TRUE	***	0.987206303668802	0.548402214908464	1.7801025308314	0.965637615708786	FALSE	FALSE	NR_more_sensitive	NR_more_sensitive	TRUE
