# Supplementary material for: Integrative analysis of immune and microbial subtypes predicts immunotherapy response in stomach adenocarcinoma
Source: Microbiol Spectr. 2026 Feb 9;14(3):e02151-25. doi: 10.1128/spectrum.02151-25 (PMC12955421; doi:10.1128/spectrum.02151-25)
Supplement: Table S6 — Per-sample table of predicted drug responses. [file spectrum.02151-25-s0007.csv]

Table S6: Per-Sample Predicted Drug Response Table
ID	Camptothecin_1003	Vinblastine_1004	Cisplatin_1005	Cytarabine_1006	Docetaxel_1007	Gefitinib_1010	Navitoclax_1011	Vorinostat_1012	Nilotinib_1013	Olaparib_1017	Axitinib_1021	AZD7762_1022	SB216763_1025	KU-55933_1030	Afatinib_1032	Staurosporine_1034	PLX-4720_1036	NU7441_1038	Doramapimod_1042	Wee1 Inhibitor_1046	Nutlin-3a (-)_1047	Mirin_1048	PD173074_1049	ZM447439_1050	Alisertib_1051	RO-3306_1052	MK-2206_1053	Palbociclib_1054	Dactolisib_1057	Pictilisib_1058	AZD8055_1059	PD0325901_1060	Obatoclax Mesylate_1068	5-Fluorouracil_1073	Dasatinib_1079	Paclitaxel_1080	Crizotinib_1083	Rapamycin_1084	Sorafenib_1085	BI-2536_1086	Irinotecan_1088	Oxaliplatin_1089	BMS-536924_1091	GSK1904529A_1093	Tozasertib_1096	PF-4708671_1129	PRIMA-1MET_1131	Erlotinib_1168	Niraparib_1177
TCGA-3M-AB46	-2.502703182	-3.218519729	2.610347818	1.238761569	-4.559999398	3.268026202	1.935866128	1.037639882	3.264137976	4.223730952	3.149519359	0.118451732	5.356080225	4.65092545	1.764953844	-3.338193555	5.381141466	2.680781796	4.658300256	2.133280676	5.646982372	5.00186643	4.228465975	2.994340653	2.427038572	2.988873	3.012890963	4.070333793	-1.055113801	1.65695109	-0.129701737	1.005940179	1.687517825	4.653568984	1.731465878	-3.403646739	2.881360381	-1.917801955	2.930550622	-1.158105274	1.822266481	3.799792651	2.963491337	4.286392488	2.767417426	4.044689421	4.258751009	2.242662803	4.055674359
TCGA-B7-5818	-3.57861551	-4.428310327	2.169408103	1.175949429	-5.269016827	2.752188969	3.020896838	1.559741872	3.748328704	4.586656041	3.080600188	-0.823984723	5.573074706	4.312583779	1.274445133	-3.149358949	3.880929719	2.722978938	4.756476808	1.383470991	4.8745521	4.389454445	4.23918488	2.980116589	0.844749323	3.146941677	2.856472209	2.898577441	-1.74995192	1.237283409	-0.288154103	-0.238490379	0.97390832	3.226448736	0.578936834	-3.594323603	2.655834212	-2.403899023	2.714250348	0.772938014	1.719680078	2.812867218	2.333083764	4.239587142	3.092756981	3.43012544	4.361552291	1.818581903	4.090769197
TCGA-B7-A5TI	-1.744407356	-3.553493519	3.767939791	1.821972342	-4.67417863	3.432505326	2.914719215	1.964078611	4.163679231	4.866866371	2.905217619	0.765139456	5.287764174	4.149348503	1.974634589	-2.593110161	4.766586381	2.476233091	4.724063225	2.878142235	4.447674245	5.159406987	4.449536858	2.969303297	2.212352629	2.785224517	3.433570009	3.893886411	-1.159574352	1.652753124	-0.175815907	0.913337459	1.715183788	4.717119524	2.0569537	-2.763570536	3.370269228	-2.155349897	2.973896481	-0.261084583	3.478462206	4.085291737	2.353426691	4.44860898	2.706775363	3.549689719	5.762867472	2.73510701	4.975263714
TCGA-B7-A5TJ	-2.018403599	-3.076863869	4.086521436	1.283270819	-4.358356851	3.193117852	1.921221871	1.553696808	4.022511287	4.801452873	2.98385114	-0.316126688	5.465587628	4.563333179	1.730254732	-2.988195498	4.832660348	2.71043296	4.540395718	2.086457899	5.436325918	5.289272075	4.375310341	2.935049845	2.725383102	3.048847882	2.9795135	3.268338045	-1.750427412	1.381848162	0.098934131	-0.675936488	1.684774505	4.417587917	2.39974794	-3.018904006	3.122058542	-1.899665572	2.998414372	0.052191657	2.830023392	3.392676352	1.816242784	4.50229726	3.02629343	4.013770602	5.300563036	2.8245177	4.436184332
TCGA-B7-A5TK	-3.452537026	-3.964795396	2.401205358	1.657704937	-4.531399962	3.458285612	1.866072439	1.831604789	3.877030697	3.904993857	3.343431396	-0.298938184	5.013779848	4.083490572	2.095260958	-3.452897616	4.075320832	2.448130117	4.517123012	1.90407477	4.558222526	4.496316458	4.409871649	3.029003518	1.190428292	3.038472127	3.685785388	3.898502338	-2.059545594	1.663670175	-0.331498717	0.142048248	0.941963668	4.210636574	0.329274936	-2.418699234	3.47982193	-2.03603281	3.095306361	0.341096958	1.701784229	3.700662611	1.994830575	4.536430318	3.220672504	4.028064332	3.993672434	2.515147705	4.015562643
TCGA-B7-A5TN	-1.832045519	-3.320768127	3.996362814	2.380941944	-4.643727982	3.644648864	3.508166152	2.031350188	4.439838637	4.907622327	3.337418655	0.383545959	5.427924497	4.508526146	1.916636596	-3.452165104	4.853052463	2.604087003	4.643286777	2.940194922	5.025561848	4.806102724	4.519161197	3.067665566	2.755783005	3.108460042	3.327102185	3.984394085	-1.200528198	1.295991247	-0.073424003	0.795768577	1.471442126	4.910771729	0.888202573	-3.091701819	3.439306003	-1.74904218	3.346406893	0.189473299	3.204398593	4.468064922	2.508570308	4.74775042	3.248218441	4.067236083	5.140939521	3.000806569	4.562152462
TCGA-BR-4187	-1.885225375	-2.882036164	3.49328349	2.494708971	-3.872180092	3.607896823	2.597230698	1.781469097	3.520982148	4.135974209	2.957609306	0.500800857	4.817959059	3.761981085	2.419236199	-3.082541015	4.266626986	2.054660523	4.075186048	2.980956389	3.796661683	5.027849308	3.541582206	2.937487193	1.939885799	2.732190439	3.062863043	3.973684262	-1.480056127	1.832141712	-0.445944577	1.406906454	1.415783452	5.883045349	1.015768896	-1.416643406	3.691804821	-2.027098864	2.862484164	-0.078938911	2.986977521	4.398868201	2.142047572	4.595401709	2.831662831	3.995553759	4.71395972	2.779832546	4.434363933
TCGA-BR-4191	-2.411372081	-3.696430193	2.932801557	1.943032566	-4.476367831	3.254565504	2.04888001	1.987912552	3.158520972	4.489159611	2.85019351	0.346060401	4.832356194	3.773593851	1.898732342	-2.883524428	4.609711642	2.242259167	4.189437669	2.285822574	4.445662872	4.902147138	4.25988561	2.900511563	1.827003495	2.81002686	3.313959874	4.126237409	-0.913531176	1.835315353	-0.53201322	0.60657343	1.654954066	4.590173149	1.902915788	-2.839751396	3.338769847	-2.527736013	2.479630859	0.181436766	2.996503641	3.958940046	2.758720475	4.535976362	2.770370709	3.299171658	4.70809048	2.335623824	4.396721795
TCGA-BR-4201	-2.444055788	-4.463893553	2.879361865	1.449501163	-4.682738725	3.309620316	2.271458551	1.614273568	3.320464026	4.054554224	2.891122817	-0.071668935	4.842217773	3.935533431	1.903613518	-3.752887266	4.594948647	2.260583367	4.415788301	1.771106509	4.02556053	4.620642102	3.850189576	2.950960405	1.53490158	2.77553088	3.318706734	3.951724317	-1.762336306	1.572317867	-0.369251561	0.290665785	0.986766051	4.524148781	1.392079425	-2.745169337	3.183030187	-2.493796344	2.778346141	-0.975677583	2.735214175	3.922726174	2.305576673	4.354565245	2.539649052	4.176169599	4.159171224	2.586786309	4.095788288
TCGA-BR-4253	-4.240970311	-5.594813912	0.774519175	-0.428103486	-5.373810222	2.462657317	0.982101982	1.148622413	2.412546504	3.26965486	2.622780874	-1.232368326	4.668041835	3.800858138	1.279129897	-3.502247537	3.730090543	2.379878062	4.517905733	0.617746756	3.740844128	4.275021086	3.124532232	2.898178466	-0.301044088	2.804511956	3.019256378	3.00811754	-2.333607163	1.535400763	-0.340837999	-0.374569472	0.999351174	2.830907534	1.167057829	-4.302153239	2.318803523	-3.123173764	1.67369621	-0.197970107	0.933907409	2.167076652	1.789404917	3.765649052	2.401403976	3.66680882	3.5318173	1.729670598	3.174393767
TCGA-BR-4256	-3.741326439	-4.932534374	2.101787442	0.970608471	-5.470152808	3.201462571	2.191940194	1.510042536	2.998293094	3.623437113	2.968173857	-0.508349372	4.732092275	3.698843206	1.950762322	-4.062246281	3.995709796	2.12941613	4.288360919	1.283575565	3.760680214	4.127217162	3.711989829	2.8405628	0.119635234	2.772315696	3.453933159	3.518230173	-1.881093014	1.304014028	-0.535691604	-0.082769144	0.734712617	3.858984838	0.811299378	-3.774248639	3.015843239	-2.641448954	2.264561313	0.140465179	1.379759491	3.570099004	1.811276852	4.130655425	2.747607743	3.895928061	4.086476822	2.368571491	3.608378388
TCGA-BR-4257	-2.166795726	-4.546027701	2.562045176	1.484171449	-5.163311202	2.832562833	2.393519725	1.75170777	3.63658834	4.233737501	2.96707386	-0.39373193	4.980739118	3.747816601	1.562009566	-3.699018147	4.494775818	2.305576033	4.398206724	1.671126135	4.412252709	4.700871016	4.105706967	2.862416438	1.485208439	2.798304391	3.27416179	3.912857253	-1.906652513	1.328942894	-0.335400576	-0.305922971	1.385153803	4.179788331	2.075000361	-3.290590237	2.798942483	-2.504244193	2.801478004	-0.657664405	2.89953686	3.507407158	1.942709838	4.518346312	2.849616455	3.836803518	4.731963202	1.899033835	4.22482757
TCGA-BR-4267	-1.893977468	-2.096173461	3.551389312	2.032272875	-3.622777725	3.433025962	3.306071353	2.634599351	4.543715205	5.051804978	3.696705068	1.589785506	5.270832314	4.70802192	1.911893719	-1.624447022	5.380197453	2.818183532	4.543306462	3.382305681	3.858649201	5.205588204	4.800869561	3.148320234	2.527832353	3.014406679	4.582582055	4.424867262	-1.000106462	1.997886205	-0.153590034	0.339656738	2.28088566	5.073857957	2.520718497	-1.982155202	3.52183541	-1.740274233	3.259450008	0.077302792	3.519337918	4.473142223	3.020472256	5.285558527	3.608343602	4.015465878	5.277866992	2.666681833	4.669731237
TCGA-BR-4279	-2.3045899	-3.614112575	2.966189983	2.000612675	-4.719364275	3.840623793	3.467975287	1.987653635	3.29322749	4.125709901	3.007358747	0.704373939	4.582893528	3.494495577	2.629480219	-3.298376479	4.689631029	1.944460279	4.025641909	2.644150578	3.937554938	5.109277472	3.555677131	3.01176185	1.519261221	2.638890778	3.144530602	4.028839011	-1.74652058	1.813255473	-0.659810811	1.259156363	1.154222816	5.281279109	1.608951739	-2.263956138	3.729840499	-2.170763524	2.751433625	-0.745875166	2.470096385	4.128911393	2.312252661	4.615050307	2.681318305	4.02441537	4.692805562	2.534039316	4.268857379
TCGA-BR-4280	-3.705426096	-5.263275683	2.272234175	-0.510264018	-5.491248731	2.47636842	0.904564024	0.765612013	2.544749046	3.793972524	2.748144993	-0.419500966	4.963935292	4.31200225	1.228503269	-3.201375932	3.949215594	2.641109019	4.605528699	0.84171663	3.929333009	4.235588759	3.414049159	2.987154036	0.534860842	2.872908914	2.847421743	2.308887106	-1.862276461	1.535194853	-0.115113649	-0.915782963	0.909628763	2.913249684	2.289179702	-4.446567903	1.840461217	-2.542989192	1.72962354	-0.427981032	1.579071189	1.635473576	1.577564544	3.907665575	2.4643063	3.708591731	3.964502694	1.921107394	3.757032464
TCGA-BR-6452	-2.786546717	-5.302270161	3.135705809	0.641637044	-5.486588495	2.867238764	2.203731535	1.582682453	3.260875617	4.01771332	2.911406822	-0.328083181	5.217520099	4.054117337	1.17467574	-3.570023235	4.162728132	2.558365661	4.536042283	1.274894162	3.462946457	4.057993428	3.473190924	2.955309836	1.102935012	2.964044584	2.527784475	2.969856908	-2.203800111	0.793988574	-0.277093833	0.536173098	1.427006018	3.407594884	1.80646307	-3.822919653	2.524245988	-2.686212121	2.016183783	0.080148383	2.481599173	3.011377699	2.02294154	3.868787539	2.764648572	3.50065877	4.401839958	2.180545265	4.060545752
TCGA-BR-6453	-3.514054586	-4.524904131	2.278386182	0.706824334	-5.066375727	3.267142997	1.552650602	1.023065921	2.860744873	3.419484063	2.644954052	-0.667971698	4.860181427	4.015968618	1.988562633	-3.526328238	4.043171273	2.426330251	4.318617101	1.610740213	2.931778279	4.145649582	3.450486502	2.869061884	0.717093782	2.965486115	2.12411447	2.489218256	-2.531885362	0.943616498	-0.566019001	0.141059611	0.893364539	3.903494907	1.114762868	-3.380088398	2.962412852	-2.759848098	1.851856392	0.948647584	1.43672231	2.415223804	1.816422777	4.066877432	2.777897827	3.093471438	3.766194367	2.326591798	3.564451053
TCGA-BR-6455	-3.784784489	-4.984953942	1.941636393	0.621091792	-5.411250526	2.912507558	0.991829418	0.914068652	2.627207475	3.478432316	2.71704651	-0.260014389	5.438858099	4.410874947	1.392739325	-3.560290236	3.738635093	2.658169116	4.603464787	1.266757704	3.701074558	4.57900912	3.30026593	2.908839945	0.612660154	2.923651819	2.546224022	2.622272556	-2.633741702	0.951441709	-0.232320833	0.512452575	1.277767962	3.557552294	1.415318442	-3.891497794	2.819732247	-3.127509691	1.750137348	-0.016096834	1.203089326	2.753273015	1.455514762	3.546998253	2.414643761	3.645599909	4.324668012	2.131596852	3.875866854
TCGA-BR-6456	-1.455611223	-2.235894329	4.452440575	3.484188801	-3.638519906	3.845639475	1.314262519	1.967723497	4.053973243	5.140007761	3.011847504	0.377300094	5.418395526	4.387101834	2.48651572	-2.796083893	4.891289318	2.59070558	4.601440403	2.619750276	5.170786455	5.431287812	4.81486488	2.950651985	2.773448653	2.981698419	3.310622061	5.295190708	-0.933961761	1.783739109	-0.111866744	1.281204102	1.661177221	5.746623969	1.403770103	-1.989742141	3.531289729	-1.481348619	3.310683891	0.59486649	3.861745171	4.889471078	2.467819683	4.980536591	2.827304948	4.043470155	5.234764228	3.341519289	5.063066342
TCGA-BR-6457	-1.819314137	-2.337095842	4.079633429	3.222357606	-3.739979904	4.115865465	2.537174129	1.998180957	4.061902582	4.350480493	3.233949169	0.93615441	5.369806578	4.255333167	2.741439907	-3.101253068	4.288561549	2.457523877	4.381090781	3.293662525	3.854152356	4.783119486	4.09841528	2.970308692	2.35936504	3.033254156	2.903064216	3.950868238	-1.749966328	1.298209391	-0.452312012	1.521008906	1.40406033	6.054849709	1.124465425	-0.900104707	4.126532209	-1.913771186	3.0906586	0.933674123	3.095742096	4.842622396	2.019640637	4.848710139	3.227563329	3.765618296	4.439207741	3.46085339	4.56163509
TCGA-BR-6458	-3.087223451	-4.263056407	2.582019881	1.309084092	-4.848526202	3.194017285	1.519474403	1.40742205	3.59781106	3.916025586	3.133945664	-0.108129806	5.362756382	4.455114787	1.847957524	-3.387066188	4.239221192	2.672998203	4.584654973	1.936091015	4.657881005	4.730238241	3.770189322	2.897979462	1.932732604	2.991098681	2.669296552	4.117146169	-2.070216899	1.118341202	-0.27821175	0.197185556	1.381394464	4.681481599	1.382513745	-3.639148772	3.267897465	-2.947623688	2.438741379	0.467946853	2.152066745	4.004690495	1.693367375	4.345150432	2.810981424	3.767731264	4.650876102	2.76441599	4.355757563
TCGA-BR-6563	-2.408525219	-2.716437616	3.48642508	2.156973306	-3.682042824	3.910033374	2.380985159	1.861837095	3.94675442	4.225470507	2.86386125	0.559420223	4.892026641	4.00107323	2.566416305	-3.164991969	4.574705096	2.274953571	4.196132969	3.021730868	3.494442697	5.024811056	4.448754626	2.951230459	2.130962977	2.888185984	2.949167325	3.598260795	-1.706259027	1.618247819	-0.470142261	0.837212953	1.290687953	5.634919335	1.521409394	-1.114933983	3.788364678	-1.961826608	2.946274802	0.749127574	2.617523231	3.776460095	2.067680168	4.856683502	2.856636612	3.537653171	4.495079939	2.922089149	4.193745771
TCGA-BR-6564	-2.057557324	-2.003574332	4.362789288	3.258690222	-3.676037949	4.420541907	3.024216706	2.184669217	4.146590775	4.389251352	3.390694743	0.998325391	5.443871073	4.56144948	3.137264497	-3.047093042	4.511404097	2.601010529	4.435790642	3.240928764	3.796512817	4.854622546	4.372220563	3.062823019	2.118576054	3.156295734	2.968543912	4.087714867	-1.609185737	1.284284437	-0.380385827	1.53730033	1.436028277	5.761364715	1.274294558	-0.903843004	3.921040963	-1.535005632	3.216206626	1.039846588	2.877528258	4.860457964	2.013321117	4.920854305	3.430243663	4.035614753	4.441863755	3.757809132	4.510886401
TCGA-BR-6565	-2.375379962	-3.839159348	2.715820682	1.410295061	-4.718927638	2.875120508	0.324598956	0.923106714	3.460551167	4.150391774	3.054996737	-0.539964551	5.381062403	4.400445753	1.540885907	-3.106934538	4.201188653	2.703873012	4.648799373	1.655598753	4.543785404	4.870330129	3.446747283	2.918311307	2.205455176	3.107456399	2.607153564	3.360231807	-1.596595745	0.984574955	-0.08161937	0.47646482	1.510546299	4.026728421	1.398147316	-3.716972267	3.122722981	-2.5344304	2.440904613	0.464156987	3.096218039	3.172518817	1.840705507	4.177752179	2.979928697	3.858884617	4.576199639	2.38259833	4.778923379
TCGA-BR-6566	-3.427591788	-4.172683597	2.303001572	1.139865757	-5.277598049	3.235324304	2.406919511	1.408402381	3.606508244	4.226875209	3.100798417	-0.065912508	5.258774837	4.135277206	2.162825969	-3.371670904	4.204214263	2.671886381	4.953447051	1.949522332	3.61447009	4.230094051	4.36923483	3.06522819	1.45259103	3.082880782	3.323343914	2.852465349	-2.018787796	1.529877383	-0.322848235	-0.561800187	0.864362245	3.503110543	1.734757034	-3.198945981	3.098084554	-2.017084106	2.558675935	0.604334274	1.526219081	2.646535253	1.874339306	4.45190669	3.23570429	3.575927546	4.70036261	2.281069456	4.310122469
TCGA-BR-6705	-2.494975792	-3.728893666	3.010473084	2.068513814	-4.390165597	3.754867214	2.934908162	1.562942755	3.561030182	3.77088616	2.997341778	-0.00944762	5.314062494	4.374157502	2.371368343	-3.69514375	3.88324735	2.483488955	4.610503493	2.31575052	3.194381324	4.548735492	3.768974023	2.931881897	1.427222463	3.024242506	2.51847312	3.382835083	-2.290347046	0.868467766	-0.36239079	0.429979557	1.107994466	5.289920164	0.53708153	-2.162913229	3.541393933	-2.411680767	2.760190713	0.546850013	2.455951629	4.12821004	1.517455722	4.370200649	2.835105253	3.921647748	4.114950166	3.296918008	4.103105102
TCGA-BR-6707	-4.021837253	-5.311934251	1.504252426	-0.166617479	-5.668898706	2.478775388	1.166231568	0.774172294	2.540553096	3.407446225	2.99431286	-1.41957791	5.289603598	4.534043783	1.17221214	-3.860421181	3.788571304	2.729306359	4.686277404	0.769659479	3.30769064	4.02694319	3.420103714	2.98837628	0.165764499	3.124353896	2.082494988	2.050181243	-3.084663183	0.60739922	-0.373180814	0.084569482	0.908134117	2.86138173	0.749545484	-4.343907929	2.452215454	-3.51745984	1.84568236	0.119993179	0.963413011	1.954941239	1.502536374	3.537740042	2.797305062	3.564412529	3.583653383	1.726494911	3.428956966
TCGA-BR-6709	-2.89607859	-3.724412431	2.95064968	1.72641454	-4.421179377	4.017847848	3.370564792	2.10793909	4.227968411	3.815615019	3.301068596	-0.141483133	5.314610436	4.373127855	3.036852379	-3.176825535	4.011770927	2.560797959	4.677684492	1.871312472	3.544581204	4.511964271	4.042912546	3.05460103	1.865831635	3.059688504	3.940186343	4.33842631	-1.583650878	1.838454463	-0.419097639	1.344533936	1.153235879	4.603429853	-0.136441996	-1.876593053	3.8035967	-2.049760576	2.86324029	0.642286636	2.570483276	3.881762977	1.506078434	4.314701458	3.133864825	4.292424246	4.399203466	3.250923612	4.382830983
TCGA-BR-6710	-2.251889654	-2.985370174	3.904216014	2.742656663	-4.200676752	3.651406364	2.497969906	1.882634034	3.696091742	4.463120565	3.375044139	1.098122814	5.268022134	3.994292118	2.338601332	-2.031007103	4.891390664	2.49966686	4.129184118	2.859833961	4.384043241	5.239404129	4.370445208	3.037342124	2.378726673	3.028313513	2.859039222	4.350685442	-1.822506104	1.453385515	-0.227305156	1.202663103	1.990806342	6.004833257	2.545043767	-1.71905213	3.898310563	-1.685781032	2.997555535	0.664060217	2.709131204	4.051599865	2.49307285	4.794526735	3.611207484	3.802544398	5.106077533	2.702222661	4.366744105
TCGA-BR-6801	-1.023168551	-2.38779161	4.746345278	2.822306602	-4.097142496	3.789029899	1.268451157	2.138688121	4.262116158	4.968044492	3.281145211	0.655705966	5.508132309	4.329260342	2.339793535	-2.622774264	4.05505614	2.660616801	4.673068091	2.884612771	5.678418169	5.095258402	4.825875382	2.973202463	2.784241118	3.110185235	2.928689543	3.733235444	-1.169670232	1.573250646	-0.007387336	0.018626334	1.372030357	5.057300257	1.907004638	-2.237952074	3.385011152	-1.730071914	3.21935378	0.672751746	3.983265599	4.137710581	2.117547303	4.720595495	3.275287152	3.994976294	5.250212647	3.138477557	4.931818365
TCGA-BR-6802	-2.928835193	-4.24123605	2.848684718	1.75899633	-4.847975615	3.288910199	1.729214176	1.865452595	4.000898173	4.047091073	3.327480551	-0.42772589	5.338579042	4.239654295	2.064357468	-3.174536139	4.113147291	2.738426118	4.804544841	1.602711335	4.58361198	4.312711119	4.338640959	2.95320216	1.552075428	3.138098087	3.640875236	3.690005927	-1.60436222	1.423769656	-0.124197483	0.069974963	1.130532638	3.391631698	1.768022344	-2.869816122	2.839044142	-1.730357692	2.718765364	0.870924896	2.347022036	3.353566906	2.013147882	4.385844453	3.338376333	3.739189245	4.265572597	2.534200642	4.316072374
TCGA-BR-6803	-1.772210271	-2.899483	4.162673311	2.917374336	-3.900494694	4.122164933	2.303439121	1.770260737	3.701852622	4.362721732	3.085940165	0.814806341	5.314907532	4.292925775	2.678648769	-2.930837779	4.40640438	2.482613728	4.432479795	2.914182178	3.990080351	4.890666538	3.967674512	2.977283354	1.940279843	3.001339336	2.701288016	3.887427289	-1.907566561	1.239784573	-0.371314418	1.5002724	1.613579659	6.162866047	1.392011933	-1.554667487	3.948395736	-1.698710841	2.997301746	0.669616685	3.123868724	4.685206303	2.080052439	4.659933802	3.00244826	3.864352035	4.40424023	3.397642475	4.360354354
TCGA-BR-6852	-3.695759497	-5.240829478	2.05404825	0.401852795	-5.459274583	2.823270401	1.43077702	1.309785137	3.022991344	3.602116165	2.998224884	-0.845821847	5.072116148	4.108651654	1.61855471	-3.920173877	3.708330377	2.648947186	4.700164995	1.116665551	3.298986682	3.742615235	3.587747336	2.924340166	0.544317887	3.102887942	2.610215723	2.838009829	-2.21017048	0.894931047	-0.303844139	0.047917089	0.788497831	2.123587937	0.791077146	-3.694649029	2.355483737	-2.678090684	2.069955407	1.114170532	1.54785662	2.480770423	1.797250393	3.712071692	3.094984978	3.470359332	3.558334648	2.15338658	3.621484438
TCGA-BR-7196	-3.180749005	-3.781562265	2.921663417	1.736931637	-4.268658414	3.700577807	1.969146164	1.717997563	3.732653318	3.949976009	3.132675474	0.180454149	5.172032033	4.247680077	2.273865355	-3.573604324	4.216677394	2.388294354	4.401408787	2.263284865	3.255584146	4.661344308	3.743237973	2.915566415	1.353850721	2.937941271	2.93722229	3.876852787	-1.958405978	1.081048153	-0.386268052	0.792638474	1.293020754	4.602320318	0.75619138	-2.476715852	3.342597421	-2.657744384	2.669787934	0.394851622	2.031313035	3.969805888	1.937130422	4.250880313	2.9075164	3.800577155	4.216387348	3.031609755	3.892387456
TCGA-BR-7197	0.067353247	-2.863674696	5.037081671	2.054382094	-4.352462235	3.466035017	1.394204086	1.281125537	3.41006039	4.526177953	3.162017797	-0.028512596	5.66343347	4.492044224	1.866046708	-2.539832704	3.90925635	2.716500646	4.54937095	2.511934144	6.015736243	5.028839333	3.885227326	2.958184711	2.816936619	3.071670246	2.371300303	3.511150652	-1.323450622	1.466120543	0.07850547	1.069328489	1.891129462	6.129234937	2.705563003	-2.623904548	3.744225005	-1.871335066	2.658842494	-0.178166824	4.340970304	4.61794584	2.035360544	3.87025813	2.937286267	4.038570252	5.010986097	3.104402273	4.908678607
TCGA-BR-7704	-2.036491514	-3.201860165	3.386242449	1.947251804	-4.283125554	3.56486129	0.326374106	1.533333926	3.376311727	4.376928823	2.552056211	-0.104670502	5.30304127	4.150275099	2.06581954	-3.138194362	4.236004138	2.561485238	4.590379993	2.13060184	6.544695566	4.808051938	4.027247474	2.94220623	2.448590267	2.971988499	2.186694717	2.834063336	-2.417911703	0.772234029	-0.504727027	1.200482389	1.25017323	3.813680728	1.113014673	-2.82210982	3.499039917	-3.123723378	2.443778627	0.990658204	2.686557304	3.344199829	2.267137833	3.84969664	2.544303585	3.298705269	3.962984219	3.129825329	4.239714254
TCGA-BR-7707	-3.818034525	-5.339613642	2.053008118	0.258187718	-6.024677317	2.906390517	2.25409928	1.044434215	3.542591332	3.651093133	3.234310529	-0.738385471	5.42770927	4.369545601	1.566526082	-3.849186542	3.771008624	2.826313805	5.17752927	1.185775623	3.886867848	3.955737974	3.995425978	3.065007669	0.255871971	3.134465875	2.943050782	2.627952188	-2.456870381	0.84670329	-0.192760021	-0.277617444	0.708472832	2.263628403	1.111520665	-4.159313639	2.338118614	-2.417140596	2.422499825	0.187323452	1.404184637	2.628654249	1.67571185	3.950427417	3.129984092	3.861792688	4.314374932	2.24297094	3.888344432
TCGA-BR-7715	-1.168497489	-3.222651595	4.228950286	2.728803117	-4.545761441	3.233473615	1.358517608	1.255869149	3.631287631	4.659585193	2.928809626	0.329338114	5.700437397	4.40862842	1.820171882	-2.553114578	3.90189493	2.660192152	4.6193021	2.330316995	6.142155191	4.992720128	4.077484133	2.911441735	2.606541634	2.91297943	2.816754973	4.079632425	-1.415431599	1.363905105	-0.235706725	1.329659014	1.553859334	6.22549774	2.194447599	-2.93588811	3.851793114	-2.391611344	2.55502388	-0.580923628	3.457187219	4.952702119	2.195041279	4.424253062	2.39496068	3.761664354	5.108348709	2.971414807	5.05267951
TCGA-BR-7716	-1.186462779	-3.18767047	3.55675376	2.791686444	-4.079456305	3.667981068	0.836843992	1.603062147	3.699473543	5.049874161	3.281033164	0.376404607	5.591607007	4.468356572	2.469493562	-2.270982975	4.311358221	2.828812974	4.642408215	2.495225267	4.88300066	5.00807389	3.992389065	3.004439346	2.878456868	3.192600132	3.000235327	4.304415455	-1.229865002	1.459597452	-0.179015544	1.226943042	1.634574451	5.17572722	1.796557044	-2.152085005	3.77850363	-2.227039561	2.578384787	1.407617638	4.060826964	4.019761638	2.209057136	4.509084054	3.324309033	3.558071919	5.306349077	2.961157741	5.043632375
TCGA-BR-7717	-2.042234706	-3.616882679	3.346418181	1.886086089	-5.032286172	3.291679351	2.954947382	1.342170343	3.459368302	4.379564468	3.320666896	-0.299767576	5.462434634	4.333088319	1.70627929	-3.423663312	4.577261806	2.711651733	4.939163177	2.300184461	5.318680721	4.910515011	4.360332205	3.060441869	2.280465817	3.098578141	2.94998268	3.290860889	-2.269691511	1.168489905	-0.350730863	0.50616843	1.448715082	4.803067459	1.292905316	-3.121904815	3.624865029	-2.272829374	3.131142948	-0.055468744	2.630919733	3.813866521	1.985308023	4.517591654	3.241464496	3.885619792	4.729847449	2.656532205	4.196187948
TCGA-BR-7722	-2.702988477	-3.148613168	3.553758941	1.80402339	-4.169081051	3.762549705	2.405618495	1.867945205	3.745031598	4.651916175	3.325240802	0.209517468	5.43390978	4.812369088	2.201552009	-2.941728015	4.754202015	2.857162429	4.70255369	2.284116414	4.050270698	4.964387415	4.409246993	3.067592184	2.641599858	3.171270832	3.502009045	3.413073951	-1.522176561	1.581549405	-0.097516131	0.079871447	1.712233485	4.988058133	1.601131456	-2.310035076	3.688685396	-1.675488149	3.183951201	0.691303655	2.368757067	3.900324017	2.204638669	4.656253247	3.338165863	3.989590871	4.017909628	2.947030955	4.338249777
TCGA-BR-7723	-1.437777493	-3.833739424	2.823569877	2.417047095	-4.198304301	3.947315694	1.188688191	0.906732543	3.746810578	3.888019622	3.353897553	0.312437262	5.717366123	5.158250491	3.017326476	-2.690941588	3.809015779	2.749504923	4.341217661	1.396985703	4.95232481	4.620158334	2.763662181	2.954636943	3.162437132	3.021672339	3.00444556	4.415307966	-1.323673087	1.435721667	-0.091237599	1.794813402	0.97126788	5.610958517	1.90668151	-3.405302652	3.748527733	-1.744415643	2.246478287	-0.80054612	3.223655894	3.973952824	2.327622221	4.312708768	2.681777162	4.281313006	3.466382977	3.318341972	4.187815721
TCGA-BR-7901	-0.236604972	-1.811147187	4.516630598	3.712466405	-3.24112975	3.806789999	2.740640382	2.33232697	4.311493803	4.645955583	2.892933592	1.148037494	5.334932916	4.038454242	2.574399381	-2.746330419	4.77349813	2.458683069	4.307784271	3.620213715	5.81185623	5.566473584	4.308914471	2.8395517	3.701535584	2.980050827	3.447512836	5.093590009	-0.625176785	2.048928882	-0.28646209	1.782815475	2.00007367	6.620138765	1.35977282	-0.933170431	4.005613562	-1.37211567	3.248255435	0.600156365	4.256686241	5.391643386	2.531235741	4.803624752	2.87187407	3.647692659	5.144679037	3.149707168	5.136062375
TCGA-BR-7957	-2.111303061	-4.459303443	3.581172069	1.888478324	-4.584592578	3.411076506	2.499323593	1.320127331	3.45937881	3.876661532	3.054801761	0.190765641	5.066775739	4.230422809	1.943731578	-3.742647131	4.090062345	2.361412322	4.412818201	2.03691468	3.025839662	4.696039957	3.319566842	2.950259973	0.855681514	2.845593308	2.653516789	3.503493748	-2.039484431	1.304177047	-0.172627609	0.326894037	1.337040388	5.413580192	1.405668726	-2.981234051	3.015989648	-1.907611001	2.537134735	-0.358534406	2.723985502	3.912768687	1.444106489	4.347411918	2.68760172	4.164941139	4.155701922	3.170159154	4.060318918
TCGA-BR-7958	-3.474735228	-4.442145292	2.189367939	0.685202791	-4.975805771	3.169736603	1.347834168	1.417955436	3.477710004	3.748000293	3.11474734	-0.892381919	5.186276679	4.117228272	1.595243514	-3.719133269	3.757786126	2.506274981	4.492132145	1.424201684	4.000260916	4.310379953	3.806808614	2.897906048	0.812506961	3.034164075	2.850684354	3.263037453	-1.850859319	1.277390068	-0.317052928	-0.243473336	1.082757531	3.642082519	0.346545288	-3.301266041	2.882209905	-2.551984746	2.53036559	0.666613988	1.65235649	3.078987871	1.846489901	4.167468298	2.99343345	3.63886409	4.006939763	2.227770958	4.019666311
TCGA-BR-7959	-2.230330902	-3.401564455	3.516498153	2.025545312	-4.501209412	3.405282733	0.933765118	1.264616983	3.706690552	4.217764626	3.119883707	0.348167139	5.202895466	4.219701749	1.771947374	-3.760141753	3.6625911	2.477535575	4.317667871	2.036650723	4.784632104	4.911902722	3.755309881	2.966917442	1.395905197	2.906390172	2.696814189	3.690421179	-1.544524941	0.967954145	-0.154270215	0.34353847	1.439384396	5.932553753	1.02403245	-2.670913667	3.322040335	-1.492515695	2.730021004	-0.255990294	2.832999507	4.379520793	1.232770596	4.575880712	2.739176	4.193641602	4.595347529	2.986555676	4.541931858
TCGA-BR-8058	-2.692189559	-4.331104525	3.01969632	1.535357255	-4.453948454	3.545999338	1.694618804	1.368534034	3.522823881	4.136882104	2.791638055	0.369593472	4.968125589	3.961816465	1.985413242	-3.127250724	4.026992927	2.412367765	4.292864123	2.13841964	3.588837315	4.891322487	3.876405535	2.904863162	1.533336581	2.886046132	2.596606541	3.416155154	-1.791342355	1.565144311	-0.341945561	0.399673375	1.527758566	4.789519048	1.428804706	-2.906155228	3.282895539	-1.997161754	2.497508153	0.677774289	2.410306223	3.577198234	1.970545513	4.528748109	2.754825968	3.531549685	4.345213345	2.960650619	4.126311092
TCGA-BR-8059	-0.691422456	-3.070617569	4.905218401	2.639992569	-4.316102909	3.600094735	3.826776197	1.950714196	4.273901328	5.178634471	3.505372823	0.788695706	5.327917375	4.334091115	1.741518291	-3.236847906	5.014376412	2.495915478	4.649440472	3.108426045	4.590203098	5.052204846	5.158048795	3.097242762	2.653809996	3.003951395	3.50828148	4.084599385	-1.611186241	1.436378921	-0.326714914	0.477695886	1.602789423	5.422369516	0.798932692	-2.056526371	3.727958631	-1.705907464	3.657644424	-0.329234767	4.196247456	4.987871546	2.255034235	5.306079514	3.25183397	4.244841171	5.042499504	2.934759394	5.116194604
TCGA-BR-8060	-2.649815832	-3.817985399	2.342331992	1.955203656	-4.761376846	3.91379031	1.19473119	1.324962309	2.962178456	3.269755695	2.839031179	-0.160292066	5.322265675	4.29745923	2.797960968	-3.141231237	4.305943583	2.438817345	4.28591293	0.95878027	5.124872951	4.199463141	3.120739126	2.946575119	1.189725929	2.710155785	3.226588863	4.351553932	-0.751647676	2.075601361	-0.469439158	1.568122986	1.139542209	5.599206632	2.566724498	-3.076185869	3.251159746	-2.383587784	2.101463225	-0.187655055	2.265693409	3.641393739	1.962806749	3.500318397	2.209895101	3.898421272	3.449061917	3.226484914	3.957938003
TCGA-BR-8077	-2.151418787	-2.784582642	3.090658099	1.53576312	-3.694649305	3.565200738	1.151950013	1.399441188	3.646563726	4.480465035	2.999916875	0.348970972	5.294380452	4.525877372	2.316136454	-2.534590763	4.587913312	2.748567583	4.552256777	2.398280209	5.66000577	5.414062747	4.49126558	3.061429303	3.037068601	3.062673791	3.041949096	3.745817921	-1.39174855	1.881514762	-0.103613988	0.758015691	1.275601739	5.651366209	2.010346675	-2.284774565	3.886316714	-2.033719617	2.615087146	0.095788023	2.824784656	3.69471532	2.213730988	4.490584745	2.894806727	3.962057584	5.222716941	2.672628367	4.540397571
TCGA-BR-8080	-1.888668753	-3.326571319	3.5896471	2.271363776	-4.257163511	3.438791214	1.567123378	1.373051006	3.565722657	4.249812547	2.951136853	0.013247147	5.090838469	4.1540582	1.833372812	-3.792906775	4.186872554	2.41181913	4.311352374	2.425146286	3.858144096	5.05125302	3.596749841	2.884123036	1.702024526	2.887832194	2.479305929	3.435882439	-1.590365133	1.054211377	-0.353357466	0.817143535	1.492489617	5.342676807	0.857833854	-2.095718993	3.275851708	-1.909522064	2.77426784	0.205017728	3.110923629	4.225199798	1.52140369	4.639810176	2.764185197	3.905680572	4.364641006	2.806192414	4.456523228
TCGA-BR-8081	-3.809374147	-5.159020518	1.99833409	0.360377632	-5.422127824	2.883015712	2.006815109	1.272859321	3.100516952	3.635595919	2.711531541	-0.508693552	4.846677903	3.955360365	1.518235452	-3.80366337	3.940822863	2.433870335	4.569778144	1.388520603	3.337752472	4.034693512	3.702540452	2.883353901	0.312855039	2.877985677	2.785542395	2.978982351	-1.900337757	1.306737976	-0.359219515	-0.264658317	0.85124735	2.97090211	1.168790019	-3.839376665	2.182417157	-2.634849594	2.218445625	0.368063436	1.352397159	2.359389611	1.905810258	3.986011884	2.553932538	3.501247813	4.012450058	2.019974425	3.452001857
TCGA-BR-8284	-2.715671414	-4.921149539	2.851356393	0.822364617	-5.18088978	3.176890949	1.534412457	1.417018812	2.839423523	4.054629341	2.730418577	-0.396538391	4.995939411	3.892651305	1.910286542	-3.580569306	4.041630012	2.370579084	4.51437651	1.453229465	3.477199055	4.458205225	3.46269849	2.881643729	0.690373309	2.799561814	2.334430387	2.798746348	-2.234904216	1.08077718	-0.429286429	0.268066557	1.270327593	4.026716858	1.528632635	-3.680811379	2.544235654	-2.521790995	2.20955542	0.000354834	2.403622193	3.189723466	1.757261759	3.881791612	2.398400513	3.641677788	4.192585803	2.569477621	3.99936388
TCGA-BR-8286	-1.710690077	-3.708330484	3.243509701	1.377151757	-4.472364512	3.558392129	1.897581335	1.546061407	3.796072627	4.319775805	2.81149869	0.29586318	5.353761923	4.160608311	2.227248103	-3.127905057	4.784961304	2.533278218	4.760762277	2.364968851	6.011910222	4.9895502	4.281759646	2.857601864	2.074905756	2.770200417	3.615296055	4.177925787	-1.246150708	1.938618753	-0.176868223	0.944341694	1.448745007	5.097100528	1.824922795	-2.731393265	3.344204292	-1.819728896	2.626302907	-0.667325928	2.907678002	4.335253458	2.338229817	4.434650688	2.433809143	3.66110754	5.435650614	2.532816592	4.934474268
TCGA-BR-8289	-1.826367381	-4.198508392	3.437589202	1.360523596	-4.959784131	3.314211956	2.694308068	1.154078829	3.311937794	4.280294501	3.18649412	-0.009570454	5.500473425	4.820294443	1.997026357	-2.303073926	4.98169391	2.872161489	4.607300555	1.885915852	5.171255224	4.987338265	3.816918847	3.070196596	2.309173047	3.105301985	2.897233843	4.088564684	-2.14967588	1.167966083	-0.199722017	1.365201744	1.681760941	5.452823429	1.936498597	-3.573202912	3.584641807	-2.47019777	2.557917175	-0.095863992	3.033317712	4.479716259	2.184095676	4.131445739	3.076790354	3.994094644	4.524501602	2.976746513	4.519065056
TCGA-BR-8291	-2.018083991	-3.016491189	3.631215729	2.668118099	-3.688784263	3.759445115	2.194973921	1.906235194	4.055014673	4.362478088	2.909903105	0.863672702	5.02609925	4.097010546	2.352928948	-3.098770433	4.374331802	2.27469733	4.168358146	3.140737859	4.076993718	5.114054756	4.1586904	2.883708413	2.162670973	2.805173476	3.015377982	4.284414709	-1.213207357	1.748263881	-0.335576119	0.889676668	1.729517375	5.931248877	1.588787983	-1.65865011	3.586373249	-1.787599178	2.957485776	0.228951171	2.855431318	4.42883963	2.230596824	4.790935234	2.897141068	3.783732879	4.589518697	3.134760654	4.386073301
TCGA-BR-8295	-2.208721425	-5.402891557	1.939774904	0.866077307	-5.473125819	2.734747764	1.931753931	-0.150485687	2.187674505	3.704737144	2.82938573	-0.247608894	5.549945579	4.990408841	1.639588875	-2.75625409	3.819610589	2.873922936	4.777046263	1.024274977	4.074903851	3.889950108	3.287558133	3.017093836	1.631588566	3.045729466	2.760404131	3.493050477	-2.248805149	1.228101861	-0.141389961	0.757052045	0.863711251	4.063821002	1.636199682	-4.509179312	3.210988654	-3.323708981	1.57183774	-1.42252807	2.471861487	2.817140953	2.069993354	2.955049019	2.243544802	4.0708324	3.072043967	2.021727591	3.648271386
TCGA-BR-8296	-2.463810031	-3.812277046	3.424010943	1.742986563	-4.564025308	3.383573674	0.868493697	0.999332722	3.330913229	4.232701024	2.873211422	0.360477131	5.103949513	4.193875901	1.666018949	-3.187645352	4.321260549	2.509806564	4.237216005	2.06433559	4.979001699	4.762148453	3.777022576	2.840272219	1.951619968	2.93551814	2.287535112	3.594148934	-1.542041196	1.172335331	-0.327303481	0.951519903	1.480732216	4.884699964	0.9824988	-3.111544902	3.240145344	-2.370506361	2.611447476	0.694844742	2.389832882	3.869099187	2.438784337	4.289934184	2.90558695	3.5191052	3.956325106	2.765172155	4.029069554
TCGA-BR-8297	-1.077197836	-2.858869697	4.730352312	3.008145733	-3.728856795	4.049125747	2.774767962	1.793987592	3.666493236	4.595137939	3.334479894	0.779041398	5.36713066	4.515317464	2.733208486	-2.685342166	5.017533378	2.482481673	4.408848051	2.836859791	4.57144862	5.225927984	4.126166325	3.034846816	2.729913217	2.925262138	3.158523385	4.437762297	-1.414981394	1.609362611	-0.229750953	2.372365658	1.904017642	6.51484645	1.627642933	-1.586156299	4.132672801	-1.592059025	3.235222209	-0.220798554	3.652299935	5.297874417	2.449016447	4.56034079	3.093675748	4.349446129	4.556958426	3.345835884	4.831891273
TCGA-BR-8361	-2.977461869	-5.079104986	2.884716229	0.7989271	-5.357603133	2.853847816	1.89959972	0.926596765	2.856163577	4.176275906	3.099478929	-0.684287081	5.178112891	4.413184951	1.838770612	-3.260973531	4.515766584	2.683050773	4.739414518	0.868131194	4.736574253	4.434105272	4.264044528	3.03248993	1.535593592	2.904675553	3.455354102	3.084927367	-1.381276702	1.623763945	-0.066999338	-0.498232992	0.929111415	3.779585685	2.07192334	-3.448617268	2.380356839	-1.859207698	2.292174499	-0.764301745	2.467078713	2.874943396	1.614821792	3.924434219	2.690718668	3.997405698	4.465884929	2.054302912	4.514359789
TCGA-BR-8364	-1.727820779	-2.819268825	4.248767882	2.781856531	-3.314533304	3.904212748	2.898905026	2.138389043	4.024837064	4.29251132	3.040170717	0.952098344	5.06212097	4.232095145	2.343462382	-3.252390687	4.460030508	2.278333519	4.202046724	3.236803136	3.64058091	4.909265728	4.116804266	2.945487534	1.933711787	2.878747335	3.063874269	4.353401142	-1.144461635	1.498956267	-0.294210452	1.204879221	1.606732698	6.46641675	0.94696305	-0.9929751	3.735697587	-1.468643815	3.236453617	0.111911005	3.114563315	4.90138725	2.250806924	4.815951262	2.822535884	4.035836433	4.247484678	3.387451752	4.115097798
TCGA-BR-8365	-1.791626021	-2.581932811	4.353226393	2.98761922	-3.25069175	4.343666708	2.307299137	2.15416806	3.868644892	4.221495907	3.050754923	1.193553543	5.152568184	4.34673005	3.01931042	-2.761925431	4.60477414	2.290834521	4.200787457	2.951483815	3.496451874	5.044476083	4.298715435	2.997232263	2.230876546	2.821338335	3.087925971	4.37039924	-1.201754016	1.655775305	-0.352168086	1.643362802	1.673810587	6.665953484	1.765418946	-1.005633368	3.857640271	-1.400763563	3.108929867	0.113254963	3.010486641	4.877532183	2.270238453	4.722123071	2.768671115	4.187131508	4.039335692	3.583432888	4.288126701
TCGA-BR-8366	-3.223488023	-4.108337229	2.980645528	1.324641017	-4.548107447	3.635803705	2.676358676	1.896569398	3.997065527	4.162120714	3.058320483	-0.302778232	4.920230248	4.041900837	2.213818664	-3.493547083	4.284019204	2.453228579	4.568152347	2.012642393	4.127670716	4.44803051	4.722639738	2.936894839	0.838170898	2.997581894	3.78808113	3.708309406	-1.761892342	1.854831227	-0.38180245	-0.457937097	0.969330865	4.242544933	0.555184489	-2.607172143	3.065219613	-1.845715937	3.145724391	0.688467274	1.918680976	3.722221442	2.03750313	4.632587193	2.942470813	3.795729869	4.420593924	2.737487035	3.903521573
TCGA-BR-8367	-1.989935323	-3.929375151	3.947639114	1.594555674	-4.323857884	3.32519201	2.046851869	1.547726438	3.398680088	4.199314066	2.924568325	0.577643915	5.066317944	4.162281969	1.787421199	-3.136642834	4.504632808	2.390639401	4.239152861	2.138617948	3.626664915	4.810141476	3.618781963	2.915074713	1.442631324	2.780645734	2.690748445	3.607948479	-1.447309818	1.372641668	-0.128554714	0.527544742	1.52436359	5.173922957	2.181402821	-2.607056084	3.034907624	-1.604378909	2.442816074	-0.42033935	3.054194242	3.912140891	1.680738489	4.356251893	2.661476785	3.919632574	4.573432907	2.815610232	4.289929763
TCGA-BR-8368	-3.022549116	-5.186058531	2.587920482	0.423573057	-5.471467291	2.824106756	1.82097139	1.321387173	2.924765378	4.013119265	2.892193277	-0.294275303	5.359204236	4.307483405	1.368311822	-3.215967586	4.30672663	2.728749592	4.709456598	1.110663946	4.160383918	4.266351103	3.56148546	2.999687354	0.858642008	2.97250279	2.683233722	2.867190432	-1.71586525	1.289713454	-0.146260549	0.018266991	1.252842183	3.499928861	2.367217435	-3.905510564	2.271402545	-2.510583249	1.98507807	-0.15733407	2.064358114	2.776876363	1.824524468	3.763190429	2.693054556	3.61586896	4.171716843	2.281206226	4.160026309
TCGA-BR-8369	-1.579690625	-2.954649433	4.853108252	1.829560275	-3.677694958	3.519407247	2.532380354	1.180026221	3.803614774	4.549963352	3.436559504	0.585380504	5.273328439	4.767886229	1.964681237	-2.685221383	5.364486404	2.736765618	4.517441908	2.25931256	5.278418341	5.267274059	4.210048884	3.051451117	2.394757667	3.033347594	3.033034145	4.150406545	-1.286725445	1.284129128	-0.007895609	1.048952959	1.853054988	5.814176451	1.47463697	-1.71430432	3.420376676	-1.663512177	3.093034426	-0.218862669	3.25780317	4.755516059	2.053143729	4.640399649	3.008329853	4.318488913	4.862646913	2.968556775	4.689638969
TCGA-BR-8371	-2.341202303	-2.791035241	4.133992626	2.725820081	-3.581635975	4.364957292	2.672503162	1.816532363	3.484679771	4.110189056	3.252237275	0.772552304	5.152884389	4.684808146	2.969750493	-2.82605344	4.754025457	2.449711644	4.250368536	2.741084706	3.880803254	4.973077166	4.346817077	3.067960314	2.143095104	2.923216498	2.970066606	4.080185006	-1.772757389	1.333375181	-0.376185204	1.947080708	1.38576873	6.488524219	1.26917677	-1.164230804	4.03297926	-1.771600252	3.230456366	-0.065855407	2.451914951	4.699346825	2.266186034	4.513094974	3.029335837	4.370753109	3.746499144	3.513368031	3.993639487
TCGA-BR-8372	-3.736677701	-5.992570186	1.877811234	-0.426971809	-6.057632289	2.653280427	2.008704055	0.834758623	1.76396626	3.518871725	2.654134027	-0.656696986	4.814384685	3.971506419	1.513888769	-3.635141261	4.13240066	2.53757133	4.707696541	0.64126396	3.847154983	4.027041895	3.419752398	3.013848808	0.24431378	2.864001205	2.957614057	2.308904489	-2.516988765	1.185471048	-0.443339102	-0.210059619	0.694257251	2.356338598	2.013484978	-4.726846901	2.033644316	-3.179265111	1.29511157	-0.621012279	1.316552971	2.113533959	1.847002717	3.252607726	2.326672245	3.665146785	4.066080432	1.387026965	3.673915426
TCGA-BR-8373	-0.026515161	-2.388142067	5.086942029	2.868204358	-3.203953631	2.976002811	0.658648197	1.579825829	4.221423106	4.988323673	3.135548449	0.928645997	5.23963705	4.264425256	2.051887791	-2.802217612	4.424077663	2.46824407	4.112543195	2.170262804	5.693670574	4.84548444	3.518184269	2.840122808	2.586148515	2.901589348	2.989640708	5.29202678	-0.292520588	1.617018572	0.156395897	1.003717307	1.676179713	6.477489424	1.87054362	-2.220140704	3.316958817	-0.893923639	2.90384874	-0.297780457	4.713197778	4.598723195	2.307694651	4.728078997	2.841513701	4.025417838	4.512286321	2.639960544	4.971432016
TCGA-BR-8380	-1.755960615	-3.303626948	4.625407453	2.69407629	-3.974961148	3.933645031	2.498055402	1.605472032	3.529462844	4.310056927	3.146947616	0.933048507	5.214191581	4.388307283	2.461909867	-3.053090784	4.510247992	2.368298882	4.258296148	2.635972258	3.250606699	4.744600191	3.760252954	2.992970026	1.51728675	2.857388747	2.779103831	3.955187399	-1.377201917	1.395628291	-0.197529548	1.459829331	1.498583419	6.389763641	1.883045538	-1.735835953	3.601749052	-1.506362353	2.697242485	-0.200302398	3.114240692	4.417931191	1.672527971	4.445532816	2.865862137	4.135181527	4.175965934	3.296130757	4.437880163
TCGA-BR-8381	-3.481469611	-4.854497387	2.009527012	0.356499517	-5.032377841	3.078994978	1.457979822	1.229483818	3.138279358	3.693708307	2.660554043	-0.659739703	4.989241179	4.166560969	1.660763181	-3.472431621	3.980607036	2.477415867	4.357287722	1.211040934	3.597295694	4.652809652	3.679541269	2.839020689	0.898293848	2.883888436	2.631354915	2.949093914	-2.517059894	1.111617416	-0.402328632	-0.009660092	0.967726688	3.841493863	1.220676976	-3.751649439	2.79918967	-3.214665432	2.283934797	0.100484597	1.608359124	2.950363883	1.612663211	3.882419319	2.431691289	3.631573366	3.789037124	2.187657215	3.254394993
TCGA-BR-8382	-2.875569804	-4.497858112	2.771155653	0.720333185	-5.041637469	3.152962272	1.93726882	1.705819075	3.603360849	3.825231268	3.163220898	-0.365060638	5.054583895	4.166125082	1.91862467	-3.822011975	3.957692737	2.581885941	4.734325787	1.662361373	3.898040325	4.38462549	4.13488882	3.006578755	1.347784316	3.041189216	3.321108239	3.132401503	-1.818949657	1.427087188	-0.168374778	-0.548202406	1.000395369	3.52167944	1.579232038	-3.255071474	2.658313031	-2.2310123	2.67570234	0.18210637	2.121331482	2.956108443	1.831137413	4.26873765	2.929887727	3.885533885	4.509543851	2.410274088	3.82126762
TCGA-BR-8384	-1.873275968	-2.842545831	4.360554354	2.782624333	-3.345166572	4.117033417	2.379714461	1.749352644	3.541688876	4.061113008	3.182512327	0.824552067	5.036873391	4.325605587	2.713760073	-3.076834338	4.533848752	2.2074698	3.993427728	2.712447797	3.610953836	5.015812037	3.758015334	2.946799052	1.845916771	2.806980002	2.900148251	4.367975248	-1.302512499	1.534955661	-0.274058723	1.531225098	1.546562468	6.69660401	1.441750407	-1.185152115	3.762676038	-1.523590335	3.069003613	-0.197590452	3.008212063	4.95540434	2.084567198	4.585025052	2.961145813	4.323684474	3.816489468	3.532459151	4.08890024
TCGA-BR-8483	-0.991293501	-2.270897556	4.370966415	2.807840024	-3.660850789	3.24008382	1.311427078	1.589664842	4.339587006	5.40164688	3.151218391	0.194083384	5.726970976	5.051767552	1.614514632	-2.185173167	5.308438902	2.881610085	4.596638223	2.644949751	6.352875306	5.688050229	4.81953779	2.984754626	3.574760845	3.14188318	3.429992024	4.096910047	-1.478300061	1.418642288	0.078486705	0.834993366	1.749687919	5.982295895	2.294964607	-2.500597355	3.794023621	-2.373946807	3.445180266	-0.255530208	3.848291496	4.718113938	3.062503033	4.832516772	3.043589982	4.190329084	4.814728508	2.961290055	4.787867778
TCGA-BR-8484	-2.958353859	-4.2557104	2.637708537	1.385585144	-4.695074293	3.368071881	0.953941292	1.41537038	3.597058646	4.02770042	2.744734174	0.22491467	4.986023045	4.063747303	2.161127823	-2.916959832	4.399339883	2.402161919	4.157354445	1.479386564	4.896753294	4.900195292	3.633566666	2.852663272	1.560394267	2.807670248	2.442316493	3.860411809	-1.530453851	1.4036981	-0.298286074	0.537574056	1.553571501	4.685246297	2.140219285	-3.925900579	2.925293713	-2.43276733	2.367189184	0.215852018	2.18272666	3.54067171	2.14651703	4.202224349	2.506023136	3.702508543	4.248119041	2.7418744	4.004541025
TCGA-BR-8485	-2.0871533	-3.997130036	3.017696952	1.444691202	-4.430209673	3.059105158	1.050499688	1.001023331	3.349737868	4.243792157	2.860086086	-0.19217791	5.23782338	4.310737753	1.769627352	-3.380697074	4.071465366	2.477416249	4.418819737	1.620290674	4.529426863	4.715718263	3.32988961	2.891564133	2.285671254	2.856898836	2.537788542	3.894366024	-1.660268011	1.240842427	-0.047359603	0.465456117	1.272966813	5.05612252	1.300453718	-3.002836989	3.183438863	-2.387460998	2.306056868	-0.201865861	2.888036652	3.484787004	1.629716748	4.100888798	2.531848957	3.780526349	4.528189374	2.594731516	4.476872346
TCGA-BR-8486	-2.50003925	-3.821170182	2.831255132	1.755232377	-4.001025999	2.932799085	1.761491698	1.227649053	3.393451285	4.169459726	2.824379325	0.148028169	5.177189785	4.201857467	1.750060213	-2.556845762	4.272059105	2.517228667	4.403061111	2.164152897	4.306330228	4.85816207	3.97195316	2.896406013	2.268525106	2.953361571	3.14301714	3.769313404	-1.078696042	2.141604362	-0.059723686	0.617582956	1.516553292	4.36200473	1.924186773	-2.286697985	3.11658682	-2.010438994	2.504631365	0.50751927	2.758580986	3.356556221	2.581952305	4.290133823	2.931720667	3.473979566	4.508307004	2.545982656	4.264625361
TCGA-BR-8487	-3.111516002	-4.531069619	2.277232069	0.397072339	-5.300582872	3.07083029	2.562678907	1.415354199	3.162796619	4.02745348	2.911806735	-0.305739262	5.163146533	4.277331771	1.811751778	-3.319838384	4.609421644	2.656652869	4.74840407	1.752353219	3.669642466	4.456680876	4.349081442	3.038557408	1.602054281	2.959899596	2.804762821	3.220839375	-2.070208491	1.293163711	-0.303812298	0.184765282	1.246392424	3.174374801	2.379253528	-3.719971992	2.58236427	-2.881352182	2.280785044	-0.098855494	1.669634386	2.480014675	2.366851264	3.92210427	2.928889749	3.712739611	4.150225639	2.070160007	3.92453613
TCGA-BR-8588	-3.325680502	-4.547463228	2.152528626	0.415360548	-5.0429222	3.110238735	2.023770809	1.198121644	3.259143194	3.429970845	2.7928232	-0.335801289	4.878245746	4.015506234	1.535731554	-3.909185561	4.137797521	2.424340142	4.32704337	1.613949437	2.877991235	4.445614577	3.634875405	2.874587891	0.90247965	2.889068142	2.542494877	3.025666075	-1.888612225	1.108022115	-0.29682652	0.057099058	1.169024151	3.831323007	1.600116879	-3.495751297	2.73251386	-2.499186713	2.431420086	-0.015755847	1.574089772	2.70061016	1.705532628	4.195677205	2.678896746	3.655337933	3.976199494	2.323922359	3.489664599
TCGA-BR-8589	-3.632870828	-4.864863013	2.247565585	0.578764475	-5.056369432	3.261585369	1.288844842	1.352274287	3.472588549	4.122738663	2.905484681	-0.204576105	5.219506222	4.254228338	1.798587311	-2.531508305	3.978952283	2.651406566	4.482062568	1.413500463	5.05672261	4.476225504	4.124908837	2.955782649	0.912443569	2.950649938	2.98847599	2.847875268	-1.882230176	1.536963583	-0.238941039	-0.000144729	0.951236931	3.235612727	2.165284651	-3.595739	2.556955094	-2.454295987	2.178513147	0.161249944	1.678633492	2.692193508	1.806254689	3.887390983	2.693120088	3.544491131	4.28093668	2.297407164	3.906877661
TCGA-BR-8590	-2.145514457	-3.72700969	3.598339878	2.139558235	-4.155453697	3.421965875	2.033576684	1.622161846	3.653444785	4.277288868	3.037023741	0.257114253	4.986178144	4.104880527	1.711600875	-3.284648257	4.484682228	2.432032616	4.267553216	2.200905813	4.090849366	4.669489374	3.811103954	2.910464086	1.979604753	2.89680061	3.08868671	3.940587646	-1.76262972	1.301268124	-0.273738066	0.850553755	1.633747898	5.00197266	1.37160787	-2.577715001	3.330253156	-2.143777245	2.703645514	0.149469491	3.103306468	4.303856684	2.073586741	4.308998805	2.969615808	3.985586778	4.229468369	2.808834656	4.242035455
TCGA-BR-8591	-3.098523333	-5.259652867	2.720994865	0.385406119	-5.576451028	2.714959404	2.117915732	1.422864892	3.15323124	3.738123467	2.903927859	-0.392396955	5.055006755	3.97053472	1.474767592	-3.712283849	4.149728952	2.401415176	4.540042488	1.367881246	2.958394584	4.03139489	3.470033319	2.915976808	0.663819273	2.806600263	2.723312409	2.990881895	-2.042282404	1.018271028	-0.251510207	0.099087628	1.099586994	2.874255399	1.564577967	-3.860121814	2.349030226	-2.82990848	2.07994241	-0.352469858	2.090763193	2.734257948	1.689891211	3.781948783	2.584835434	3.50439483	4.448459012	2.030456907	3.794880608
TCGA-BR-8592	-2.325937188	-3.571866516	3.801672091	2.039063498	-3.924900669	3.796806757	1.94947037	1.544297437	3.218617725	3.910306568	2.86265069	0.504295085	4.940562565	4.256200656	2.472476665	-3.409764314	4.400585434	2.239020616	4.101106324	2.287973351	3.01227883	4.719132296	3.56640787	2.931483271	1.360105667	2.761319657	2.709932043	3.857841504	-1.61496732	1.410241492	-0.332989251	1.348093493	1.391460863	6.002443279	1.431046902	-1.957765624	3.432864791	-1.776847734	2.672308469	-0.248979375	2.627408611	4.216912515	1.862333906	4.355332408	2.558875583	4.050666761	3.859369597	3.184124552	3.847542984
TCGA-BR-8676	-3.71492592	-5.156706014	1.608642083	-0.347752068	-5.846910348	2.893462811	0.940423457	0.918861463	1.909797073	3.694389327	2.937911511	-1.374502377	5.32899728	4.491706139	1.2268661	-3.673114592	4.24096532	2.644656024	4.648861868	0.724308172	4.100973777	4.098474722	3.899131985	3.089540504	0.592056996	2.853350596	2.357642105	2.287429967	-3.023345196	0.975491123	-0.416294414	0.490321845	0.747962386	3.046990537	0.77063024	-4.242265255	2.885883657	-4.056058753	1.87227469	-1.544747208	1.095007929	2.350910594	2.190194738	3.44570176	2.358993999	4.074558955	3.750597765	1.545898179	3.334797767
TCGA-BR-8677	-2.952147667	-3.568456736	2.855688753	1.490407551	-4.100957235	3.70030763	1.685449865	1.574762573	3.636240204	4.069621018	3.01752105	0.00724014	5.093297608	4.434618462	2.464182478	-3.33208798	4.568725429	2.528171743	4.64647486	2.244715692	3.758882021	4.689570324	4.303692953	2.956931248	2.088962805	2.984269482	3.425961346	3.73659745	-1.463359859	1.771140527	-0.199516736	0.440682281	0.984779245	4.334215162	0.619066489	-2.307186678	3.307165169	-2.141108737	2.930842615	0.317898588	2.282203482	3.68803088	2.068260502	4.324981964	2.72783637	3.96671854	4.113826058	3.164859849	4.003990924
TCGA-BR-8678	-2.595512708	-5.109117811	2.468897147	0.938375152	-5.553296454	3.191785016	-0.468244987	0.708111726	2.966668567	3.121968756	2.966294179	0.014186944	5.631210542	4.468176306	1.859920003	-3.723274151	3.399676476	2.57101476	4.471735422	0.989357625	5.604978045	4.209954921	3.209419015	2.815496135	0.903444808	2.879023048	2.974911699	3.139338687	-1.923740195	1.390904395	0.097239285	0.321976499	1.003845341	4.379801018	1.753975798	-4.310457942	2.702599659	-2.086330727	2.12053048	-1.522534469	1.934249586	3.361967425	1.562003195	3.530496713	2.052331373	3.983060621	4.889029419	2.775691505	3.59052069
TCGA-BR-8680	-1.972568163	-4.621494264	3.551418122	1.049509632	-5.142340949	2.885842153	2.403642748	1.145231734	3.329361655	4.701864869	2.717198259	-0.248449077	5.486188295	4.759257883	1.204444924	-2.677721231	4.688886905	2.788667059	4.863134361	1.536043519	5.071118897	4.812707811	4.348306905	2.947383258	2.098145695	2.886676265	2.896835598	2.857522106	-1.25149004	1.538501771	0.130520143	0.102178474	1.227159679	4.425930025	2.022749085	-3.625211252	2.323570429	-2.05138026	2.498611162	-1.120243743	3.40671634	3.061017622	1.955555013	4.031042872	2.256430863	3.740973167	4.819698787	2.28663498	4.709556007
TCGA-BR-8682	-1.62978673	-2.619552278	4.463976739	2.063240856	-3.434687366	3.04582132	1.449715345	1.580901689	3.652773202	4.747347659	3.016635275	0.709046684	4.955985807	4.280680631	1.723633509	-2.737376427	4.792434549	2.380092569	4.087279508	2.487408904	4.263448581	5.358571813	3.901019194	2.932335205	2.010479949	2.834830752	3.044955528	4.105988066	-0.776325699	1.726173319	0.005022361	0.303908827	1.700733462	5.838040684	1.747944303	-1.769408816	3.142976549	-1.331983768	2.753821589	0.114224886	3.652864037	4.104196314	2.08023793	4.764261328	2.862969256	3.884977192	4.660865984	2.508259064	4.509138798
TCGA-BR-8683	-0.749240815	-1.367284798	5.047884859	3.24612042	-2.489603386	3.413860779	1.599892247	2.192690128	4.409143423	5.355249562	3.185424062	0.670389784	5.212434237	4.392227839	2.344416605	-2.437136382	5.261734423	2.397191254	4.332403072	2.893043563	5.783191194	6.055863966	5.021356066	2.854924014	3.413160722	2.852655152	3.994175802	5.386081676	0.042252261	2.564268304	0.111140936	0.391824249	1.924543272	6.771326524	1.324467662	-0.686117184	3.594180425	-1.059649473	3.753524517	-0.123131034	4.480946496	5.356472761	2.655441583	5.153693046	2.660029376	4.047435754	5.346186906	2.877210748	5.271008936
TCGA-BR-8686	-3.109061285	-4.375096011	2.85121252	1.163449175	-4.430047769	3.313477066	1.785119653	1.287111854	3.379343146	4.008596632	2.670056135	0.087438814	5.051904484	4.402237072	1.888483317	-3.226514323	4.263714148	2.385495002	4.165815121	1.793330649	3.600116816	4.611685529	3.560724666	2.863462561	0.980038011	2.888067473	2.618976717	3.115986662	-2.082834927	1.247869312	-0.297361449	0.447967438	1.134796949	4.252828335	1.074310814	-3.012279955	2.663717293	-2.720060779	2.380007868	0.218683528	1.844490348	3.257776481	2.15137445	4.13473161	2.565581205	3.653398457	3.676337163	2.846926452	3.552157855
TCGA-BR-8687	-1.770737572	-3.246832992	4.143544709	2.407141195	-3.918835797	3.725258449	1.906675261	1.724988929	4.194131517	4.46799489	3.582845986	0.793874141	5.552493598	4.676897763	2.041507844	-2.492690252	4.961514918	2.797616791	4.354280225	2.497022044	4.223662527	5.369561936	4.398492846	3.144240422	2.865911548	3.121340353	3.4713897	4.573863878	-0.657763493	2.071946541	-0.079140001	1.298452001	1.612812713	5.877927974	2.616805995	-2.14832338	3.812398684	-0.96035415	2.509351731	0.182783419	3.181333259	3.978718927	2.312966711	4.76477813	3.519022498	4.222562038	5.144031449	2.960429705	4.680590857
TCGA-BR-8690	-2.48510729	-2.502567016	2.929688829	1.635568386	-3.985545182	3.429211325	1.619494147	1.261227719	3.546478233	4.477218749	3.31451488	-0.43742804	5.144093947	4.6884353	2.049874964	-3.336649962	4.684481582	2.749837028	4.622635305	2.089518578	5.545683218	5.058768248	4.602356479	3.055469535	2.922539993	3.163105665	3.361083382	3.922110624	-1.750590297	1.644449153	-0.181251631	0.216183593	1.036249089	4.514315432	0.680882654	-2.364823191	3.400541421	-2.34449955	3.008530392	0.209640998	2.60132541	3.690994083	2.15392045	4.484419759	3.431349561	4.176191616	4.290532723	2.578931063	4.214625703
TCGA-BR-A44T	-3.408540266	-4.443152488	2.574927829	1.041741762	-4.546029991	3.705076854	1.629015936	1.07682824	2.654022755	3.365949368	2.654938004	-0.630785589	4.746208188	4.194650108	2.162730593	-3.688771032	4.275920331	2.256979419	4.100098787	1.442472679	3.079443944	4.33802138	3.671547102	2.896356856	0.565386007	2.806011637	2.039855945	2.921134979	-2.23320225	0.892246191	-0.554957274	1.181834151	0.928083274	4.859235261	0.323007539	-2.773877125	3.178560466	-2.617681702	2.518587281	0.137291713	1.481332339	3.253543615	2.042046219	4.089567649	2.390471972	3.801666171	2.872041107	2.830168276	2.988566874
TCGA-BR-A44U	-1.796047926	-2.346009745	4.16483189	1.741125905	-4.27002236	3.11184179	2.155125317	1.389394109	3.595008179	4.722994772	3.132391338	-0.258202913	5.241168855	4.318090446	1.034547879	-3.322851635	4.728770451	2.593390574	4.581233106	2.458168472	5.485899054	5.097756306	4.751938766	3.00684008	2.757423938	2.989725677	2.851473626	3.641350715	-1.290866454	1.70314274	-0.035111975	0.195932477	1.334777594	4.622912364	1.65903199	-2.612966038	3.259889713	-2.077995989	2.881486901	-0.792560775	3.215067941	3.841841052	2.541737595	4.332330479	3.088891792	3.999857937	5.205752704	2.417557842	4.827385937
TCGA-BR-A4CS	-1.641629171	-3.034686038	3.769442633	1.597434212	-3.737669778	3.439287987	1.593917398	1.302098104	3.410849908	4.730262782	3.083429245	0.59454395	5.488153636	4.541044355	2.000685374	-1.949801421	4.932248884	2.669615702	4.60617139	2.815849999	5.459601909	4.788440551	4.27555319	3.113879377	4.026156198	3.035094347	3.283284464	3.374859129	-1.879022684	1.763028222	-0.097432213	1.241956277	1.865550519	5.45831492	1.971882967	-1.507037859	4.246013593	-1.909393296	2.874648506	-0.140000075	3.078146366	4.303692274	2.844092065	4.180099945	3.223909129	3.967045523	5.069609981	3.010401582	4.363475839
TCGA-BR-A4IV	-2.348600135	-3.347895415	3.740569906	2.620715223	-4.13021665	4.051045069	2.899304037	1.872111714	3.557607658	4.018557667	3.285783442	0.660014312	5.130453957	4.262761032	2.6867388	-3.644174928	4.344395323	2.082928775	4.137080235	2.579979679	3.098323346	4.782778705	3.798704125	3.021352566	1.500399709	2.738279065	3.092361572	4.088065516	-1.829254617	1.339377798	-0.435156167	1.740286229	1.400891488	6.317693405	0.554068212	-1.908626724	3.910577713	-2.122508306	3.088730772	-0.680167442	2.471989336	4.905876719	2.049499562	4.603749827	2.846414778	4.478642009	3.797904036	3.436786938	3.942370209
TCGA-BR-A4J4	-3.21513653	-4.2673077	2.909635543	1.484201999	-4.755668478	1.672919989	1.846312368	1.346560114	4.367069454	4.729420849	3.196621566	0.04383248	5.122773672	4.251793299	0.158566115	-2.811686905	4.501661971	2.553466511	4.528521287	1.975785916	3.314182447	4.528642931	4.29591676	2.990028093	0.953849962	2.976952546	3.227660465	3.423931092	-1.342599047	1.555189888	-0.015255489	-0.356920663	1.087929437	4.063194311	0.604055142	-3.303984849	3.061604207	-2.333130335	3.036019128	-0.04768443	2.266330116	3.419228046	2.161762449	4.505618411	2.970583289	3.860220423	5.105881542	1.177244026	3.907656443
TCGA-BR-A4J5	-2.023159979	-3.68322887	3.534759868	1.838059839	-4.302167233	3.808891762	2.607396622	1.767550731	3.768128975	4.121793133	3.076953824	0.132740579	5.08610359	4.205470885	2.311293642	-3.806578499	4.614278993	2.296813774	4.332239903	2.53482095	3.545589489	4.78381217	4.009138299	2.962922817	1.511392921	2.831805643	3.270928	3.607287862	-1.888840823	1.508932525	-0.316871172	0.753571744	1.447383968	5.241350753	0.970232793	-2.183244494	3.586581185	-2.06146098	3.204582938	-0.317065601	2.708549255	4.300538723	1.947325882	4.679024665	2.82159268	4.009572612	4.242704458	3.042399225	3.937300293
TCGA-BR-A4J6	-1.249570797	-3.563574604	4.53742339	2.565190398	-4.866303514	3.249702991	3.12083211	1.646549443	3.772694966	4.500000755	3.149810609	0.844813958	5.102151547	4.239854774	1.740939301	-3.505428782	4.469466123	2.527499243	4.466072852	2.708934674	4.965622978	4.705868588	4.736143987	3.043568621	1.897449915	2.892723239	2.55343466	3.562669101	-2.152399332	1.006622473	-0.411946397	0.697074402	1.657341477	5.12703197	1.856823144	-2.552089578	3.798210745	-2.534559555	3.153484175	-0.163080242	3.036566512	4.363822882	1.948992319	4.723678199	2.941906999	3.882499113	4.454651122	2.546440177	4.502983836
TCGA-BR-A4J7	-2.556611041	-3.692449316	3.405963891	1.864113902	-4.186537173	4.030523277	2.198597554	1.703099538	3.511820225	3.913813096	2.984684188	0.275100929	4.979297677	4.415954022	2.619801962	-3.308412461	4.519512642	2.32613236	4.105541875	2.350432176	3.666390144	4.716433673	3.957582385	2.983869838	1.523712564	2.883735713	2.616902469	3.440793543	-2.11952805	1.231848573	-0.451437726	1.365341875	1.31061735	5.048374137	1.280717535	-2.513466254	3.368420344	-2.467040547	2.817969568	-0.007888312	2.2571275	4.181266186	2.118686002	4.499465046	2.798714199	4.150406757	3.504407642	3.281171442	3.800964529
TCGA-BR-A4J8	-2.018657809	-2.87049572	3.567135727	2.422960601	-4.048906869	3.764660303	1.289386418	1.485170769	3.56163241	4.432170814	2.886582874	-0.181406087	5.396849651	4.420533736	2.630843884	-3.0819495	4.393191971	2.53048468	4.595050517	2.182272207	4.923429632	5.40693391	4.046963157	2.930931014	2.977722766	2.90130417	2.870008929	3.593185423	-1.646467319	1.697899792	-0.209704956	0.71277156	1.676764277	5.500377611	1.880863172	-2.225642386	3.707845982	-2.092073548	3.131348253	-0.001582416	2.651219327	4.307175809	2.105397675	4.438154783	2.751812339	3.988290193	4.319852781	3.16515414	4.432789476
TCGA-BR-A4J9	-1.636258485	-2.440863882	4.517309038	3.024016196	-3.507021955	4.324334009	2.642619946	1.856746971	3.726520031	4.280921644	3.35376641	0.957809749	5.118147388	4.354310937	2.917561371	-3.085841771	4.693539694	2.188972912	4.103665968	2.866819464	3.795962528	5.151899434	4.324450541	3.050463382	2.150806115	2.77746456	3.088717974	4.259891002	-1.520710657	1.572312983	-0.357284963	2.08914043	1.543363279	6.955973248	1.192598968	-0.922534981	4.134714608	-1.628101674	3.35819345	-0.651141336	2.99296202	5.006842369	2.180940502	4.732932675	2.964254601	4.561144462	3.931941701	3.483143281	4.245042264
TCGA-BR-A4PF	-3.176876115	-4.410128252	2.480548466	0.675926708	-4.712989039	2.786210037	-0.187056474	1.329840306	3.425940129	4.558784777	3.028473883	-0.297144287	5.152581807	4.364590716	1.450396542	-2.494618007	4.280848067	2.721420224	4.678424063	1.203578785	4.714559953	5.362806909	3.952699326	2.998804431	2.06395078	2.821669751	3.096872054	3.456916759	-1.930840145	1.515291833	0.05429716	-0.37746722	1.371494108	4.483510141	2.624982482	-4.007548208	2.873272051	-2.115369008	2.256917339	-0.392163524	2.182395087	2.803029377	1.459972626	4.359657716	2.716368598	4.103550652	5.131345015	2.040932971	4.327441172
TCGA-BR-A4QL	-3.579284002	-5.307363089	2.049348259	-0.496600027	-5.750620476	2.779538971	1.423955226	0.699640734	2.314628762	3.719530519	2.881382768	-0.970785872	5.115950355	4.572877093	1.537600821	-3.698878138	4.373088053	2.773904854	4.888160316	1.024503125	3.529407541	4.059783444	3.833562914	3.105149967	0.956302848	2.962868639	2.784451159	1.970830575	-2.419445305	1.524619875	-0.134155853	-0.151805017	0.807954991	3.08367861	2.154180518	-4.465283149	2.251047708	-2.249073221	1.784912667	-1.194919877	1.291772174	1.989940191	1.904204425	3.635931169	2.617919315	3.92951805	3.935785163	1.852797603	3.607550726
TCGA-CD-5798	-1.686828058	-2.683978161	4.291348001	3.069020129	-4.248862357	4.128322037	3.011469602	2.213179615	4.390805588	4.608993367	3.306032909	0.653982481	5.290404299	4.189818309	2.643834465	-3.633099308	4.671557371	2.448306193	4.656546634	3.27693063	4.29309683	4.755443841	4.984261342	3.066575233	2.08633578	3.054522972	3.773205292	3.999781178	-1.623958412	1.523898756	-0.435614745	0.637690597	1.544566643	5.250562269	0.728240332	-1.376008723	4.118583254	-1.474739379	3.599118484	0.529359142	3.247342495	4.750382335	2.0490533	5.160713245	3.315245293	3.978475262	4.863436152	3.182248692	4.729641077
TCGA-CD-5799	-2.486007459	-4.493660869	3.100411799	1.457120269	-5.362161049	3.393975644	2.758363159	1.595073554	3.669874903	4.526817106	3.147757725	-0.457255213	5.613062029	4.251984709	2.262948441	-2.819408701	4.217542161	2.68667535	4.895691741	1.820936168	5.409268402	4.431397762	4.161359934	3.047190969	2.440037146	3.071430211	3.231000265	3.458714713	-1.874662308	1.611695118	-0.176441568	0.219093138	1.393137486	4.123694275	2.059910595	-3.695485029	3.371581169	-2.128584659	2.689436885	0.057783284	2.555089078	3.275251603	2.185620429	4.214602391	3.066240049	3.751041937	5.015521933	2.788022684	4.730228644
TCGA-CD-5800	-1.28507394	-2.960846599	3.533080516	2.375444286	-3.933030701	3.225351807	2.168040453	1.277772273	3.841497327	4.447713045	3.020164334	0.185293227	5.926859027	5.383027109	1.786694825	-1.590297291	4.79557484	3.34954446	5.054943462	2.28501543	5.216894035	4.623869975	4.230571336	3.076196123	3.026145419	3.444352898	3.261354297	3.791852387	-0.670622126	1.659496847	0.046564598	1.793519811	1.564464909	4.750740269	2.715807837	-2.417930448	3.860814002	-1.716395824	2.531222781	1.074489967	3.455425586	3.930055107	2.654138064	3.961262758	3.044438367	3.570975658	4.432389422	2.728147061	4.550017808
TCGA-CD-5801	-3.172815167	-4.025192052	2.563936842	1.226949364	-5.073516848	3.062121135	2.126979501	1.239383978	3.904340795	4.463180054	3.047393759	-0.723348442	5.379686763	4.387131817	1.623426983	-2.98079395	4.073576208	2.78623623	4.730469996	1.960323743	4.222585664	4.502312114	4.419242108	3.027143601	1.277408288	3.166487554	2.381184672	2.691578018	-2.98961912	0.841243823	-0.383946294	-0.186441268	1.306952426	3.64437665	0.883788439	-3.267490389	3.106949874	-3.316066537	2.571341949	1.213205143	1.699003988	3.008861378	1.833822572	4.636080841	3.093333251	3.493976028	4.823136762	2.240012337	4.519990735
TCGA-CD-5803	-2.776567536	-3.623851574	2.806602152	1.962405877	-4.271503859	3.946461415	2.18648079	1.680054556	3.514854548	3.81083423	3.062102912	0.342158955	5.067943664	4.334115979	2.453652728	-3.489961378	3.954320814	2.581874594	4.577261224	2.057385779	3.401457733	4.670147374	3.795399271	2.943260223	1.520010235	3.054804207	2.973833957	3.342880724	-2.126567523	1.228762242	-0.449407441	0.909890446	1.055510292	4.891807165	0.54974184	-2.495084256	3.594374836	-2.194495586	2.638516792	1.02560406	2.40780771	3.758914738	1.911055609	4.623880862	3.046766498	3.674983548	3.955056309	3.166782395	3.989672164
TCGA-CD-5804	-1.940189898	-2.447546954	3.650411614	3.225891255	-4.194874053	3.704007116	2.876201866	1.832741167	3.956405735	4.744497724	3.277732089	0.487915469	5.569298037	4.355461574	2.123119971	-2.381019919	4.561728424	2.750011922	4.641155037	3.534577962	4.901205706	5.131569467	4.629860065	3.041218356	3.359401822	3.223625162	3.038067768	3.883845182	-1.509098262	1.450026746	-0.33617034	1.501525472	2.078174639	4.863443195	1.868722665	-1.918451257	4.236148484	-2.217541511	3.097456953	1.321757892	3.145537538	4.293982548	2.652661499	4.568816463	3.631001858	3.669925055	5.022175488	2.924931652	5.000982783
TCGA-CD-5813	-2.561458451	-2.851582061	3.08260614	2.318952573	-4.104409692	3.973011131	2.477985083	1.671420797	3.641453366	4.008996063	3.136185443	-0.169104924	5.239188292	4.25702619	2.503244771	-3.557920079	4.309132823	2.437666967	4.302228593	2.640216427	3.650517261	4.690355145	3.966900449	2.943545227	1.810541612	3.103283709	2.225569951	3.516435687	-2.333282623	0.844525937	-0.579128407	0.785248984	1.117441565	5.242372797	0.571593291	-1.780531469	3.51406761	-2.523264014	2.488968005	1.108548526	2.103224082	4.07539682	1.749264771	4.604265937	3.349181541	3.621125917	4.171190024	3.095081019	4.441160898
TCGA-CD-8524	-0.556789628	-2.869830869	4.53383561	2.855044797	-3.950128749	3.727461712	3.08998186	2.192858393	3.998427006	5.058668445	3.407273318	0.390148589	5.409478576	4.636563547	2.505606134	-3.255627005	5.411489403	2.755625925	4.842166537	2.912447867	5.868307287	5.522633308	4.833864854	3.021849553	3.159890595	3.083830501	3.503961702	4.720020224	-1.784975118	1.605622847	-0.252890108	0.768621253	1.620228346	5.843822377	0.906896344	-2.162593351	4.29003539	-2.197889113	3.564628135	0.422651919	4.245520816	5.728685264	1.857646748	4.849112317	3.08704123	3.968410098	5.634200785	2.983270625	4.848101527
TCGA-CD-8525	-2.326767579	-2.822282777	2.544507447	2.045085465	-4.175809315	3.658309354	2.328357697	1.3826825	3.320743794	4.335068149	3.254455958	0.009827048	5.505669308	4.553668653	2.010587678	-3.00009949	4.419377911	2.821475517	4.897882091	2.346439343	5.541408616	4.607273128	4.309068345	3.063782304	2.951245915	3.177554164	3.387330928	3.440530913	-2.109865206	1.256554828	-0.237341942	1.367821659	1.164740947	4.794419719	0.698492768	-2.618162416	4.026261085	-2.413970071	2.603497076	0.54675392	2.61958856	4.145276957	2.447461825	4.152441948	3.317146872	3.826117229	4.291256355	2.951735467	4.503507731
TCGA-CD-8526	-2.533336762	-4.309690663	2.425493248	1.38004672	-4.76655436	3.142245451	1.209378019	0.732435837	3.101786779	3.74581999	3.090626493	0.035325102	5.506741062	4.913021263	1.602902593	-3.313360973	4.357137792	2.848298223	4.703926034	1.322233721	5.072286344	4.565148317	3.356440269	2.966378016	1.480786019	3.10109098	2.844800171	4.195781065	-1.200930227	1.41507402	-0.257208956	1.07444723	1.354669151	5.022860185	1.22859661	-3.173760472	3.313484894	-2.844928298	2.300966533	-0.109112102	2.497328993	3.839732787	2.103449696	3.606060861	2.637588468	3.862624056	4.104792215	2.663564352	4.198231055
TCGA-CD-8527	-2.351952277	-2.938999072	3.759275959	1.842412867	-4.81897961	3.75779767	2.634115519	1.561511895	4.105111357	4.986770103	3.229656196	-0.561373174	5.616322988	4.826164176	2.267084772	-2.224486772	4.969712622	2.896857039	4.975959595	1.77001825	5.405591089	4.713781759	4.61692811	3.158539924	3.12956681	3.167741948	2.946277223	3.498993036	-2.564769978	1.024407679	-0.070831426	0.708107867	1.625108989	4.1282823	1.582407357	-3.499285974	3.531580798	-2.148662609	2.910372542	0.468848912	2.586582802	4.138616048	2.610475845	4.321708084	3.285521038	4.07275455	4.815072774	3.035763593	4.663288335
TCGA-CD-8528	-3.395726764	-5.391417816	1.995765957	0.07409438	-5.819798981	2.356037172	1.986653186	0.57650347	2.77733768	3.634312893	2.846824131	-0.738512836	5.190900117	4.111624156	0.983018071	-3.730317207	3.537772768	2.609126414	4.719173506	1.090048424	4.49469701	4.596193218	3.407369331	2.921335264	1.774510162	2.853503933	2.629283317	2.919402062	-2.031112754	0.994220767	-0.093780438	-1.10488104	1.019763875	3.2794566	1.791008401	-4.507737228	1.843844517	-2.002358204	1.949103945	-1.160992097	2.147926154	2.701324782	1.018026884	3.574497703	2.61716573	3.956869824	4.431336992	1.874445744	4.222940095
TCGA-CD-8529	-1.783992562	-2.913994843	3.689581234	2.168885913	-3.719114208	3.573419377	2.509098971	1.623717376	3.871484648	4.430728358	2.803811984	0.038785346	5.028178445	3.83397407	2.324402266	-2.888389854	4.512972479	2.31093709	4.075028181	2.422328058	4.226545597	4.894857907	3.751956232	2.846614322	2.72734167	2.950882742	2.881212527	3.97732415	-1.27973214	1.604102018	-0.335546427	0.65990225	1.685550495	4.76296847	1.663669125	-1.967769371	3.308763397	-1.728947066	2.82195633	0.980111109	3.276209913	4.015317683	2.173339245	4.588749778	2.931507162	3.464253906	4.541155161	3.031899567	4.49747916
TCGA-CD-8530	-2.439554734	-3.892024178	3.278014223	1.952995277	-4.551212792	3.719805709	2.056869623	1.506981781	3.090255173	4.106718598	3.010257394	0.35180056	5.164418128	4.350878029	2.231497384	-3.486838282	4.206883742	2.415540243	4.419327065	1.935687572	3.853706545	4.743039009	3.901678531	2.959337859	2.020992694	2.817058267	2.828274008	3.864765584	-2.351477571	1.163870248	-0.410657996	0.873032025	1.386436957	5.032528679	0.85544561	-2.907514371	3.389189057	-2.811293984	2.601151921	-0.334103429	2.505033153	4.331475995	2.176318386	4.305614739	2.799909072	4.123451335	4.01284488	3.128251648	4.101086722
TCGA-CD-8531	-4.897412194	-6.208203124	0.578147416	-1.371491319	-5.989000158	3.389235816	1.327778479	-0.061094088	1.303863721	2.411928017	2.17422393	-2.061508599	5.034698475	3.810750572	1.684059712	-4.971091115	3.260380083	2.255070247	4.416694272	0.066664499	2.305646605	3.418819578	3.228385099	2.863265776	-0.635045093	2.690744527	1.547906664	1.203716982	-3.656469081	0.366578519	-0.639683508	0.02362885	0.226339273	3.01312415	-2.486673421	-4.898331955	2.417810769	-4.226585563	1.630715154	-0.286078552	-0.055268793	1.150899605	1.476044758	3.416268328	1.767733995	3.531724889	1.608707036	2.335241488	1.648262048
TCGA-CD-8532	-2.757232918	-3.68692644	3.201943353	2.073288973	-4.0598517	3.5600754	2.262892321	1.558867476	3.625019692	4.663404328	2.806433406	0.60961616	5.211188167	4.29863157	2.228816829	-2.151647903	4.725283278	2.641333479	4.491410717	2.253470756	3.83034525	4.949311425	3.931848501	2.974728694	2.73183706	2.961795048	3.225576771	3.396100214	-1.569382945	1.935613828	-0.185103454	0.3528032	1.62780453	4.889919286	1.986656825	-2.258154832	3.662921551	-2.071306757	2.731401808	0.915049229	2.521603274	3.644092149	2.487740092	4.521057264	2.972610099	3.56727535	4.337226857	2.867507578	4.414186431
TCGA-CD-8533	-1.030085933	-2.81509484	4.306076309	2.036922549	-3.652545502	3.684676661	0.20496831	1.114741968	3.333943701	4.608437638	2.281023727	0.315670421	5.952744182	4.759602599	2.635279118	-1.563293726	4.820371732	2.683653139	4.366589485	2.129166817	6.050200949	5.063443919	3.76296436	2.901546587	3.192121909	2.759843314	2.694378202	4.047997174	-0.161979075	2.032033359	0.113149674	1.502338263	2.079548747	7.197613776	2.908253204	-1.773840878	3.506768223	-1.541016111	2.31013817	-0.623371093	3.299943741	4.163058231	1.900963667	3.974638756	1.589832017	3.805224741	4.93811215	3.235320964	4.822955604
TCGA-CD-8534	-2.478602056	-3.131184932	3.65445008	1.706897131	-4.056798636	3.586409829	1.798157976	1.340776466	3.860948838	4.231948631	3.018869007	0.656931285	5.187887335	4.625124921	1.829986274	-2.736669627	4.83993511	2.668906127	4.366926468	2.346997775	4.249152828	5.202709035	4.494591407	2.950005872	1.634951689	2.94599138	2.388677658	3.468801107	-1.725887716	1.224876054	-0.102151096	0.950471953	1.503589036	5.08138213	1.988789185	-2.646928724	2.842509895	-2.02838946	2.578308754	-0.280371509	2.226100206	3.575515852	2.026563288	4.710579598	2.634185982	3.913060067	4.557434927	2.709586624	4.383168512
TCGA-CD-8535	-1.584736227	-2.842340192	3.883279017	1.734537139	-4.296042689	3.871465165	-0.090598488	0.886968515	3.532363252	4.803005687	3.163650591	0.64955996	5.689920547	4.503445813	2.341337125	-2.389207995	4.405217885	2.758823161	4.626314874	1.840140965	6.961067941	5.151874591	4.830103973	2.96039835	3.080235357	2.982490339	3.340009777	4.017656217	-1.482039218	1.552550082	-0.094590265	0.642165972	1.484794749	5.898488722	2.305052909	-2.523694948	3.76007267	-1.924234876	2.931520933	-1.004686299	3.564882148	4.558045221	2.37132607	4.206011598	2.542746979	4.443857158	5.198911117	3.273637375	4.852430547
TCGA-CD-A486	-2.051765435	-4.068199579	3.178043931	2.327147673	-4.845008693	2.791639065	2.560834271	1.431498427	3.247938026	4.027552522	3.147648956	-0.124164846	5.444917609	4.46751588	1.561543142	-3.049477323	4.402971808	2.777806278	4.486762776	1.956692562	3.993860192	4.061655924	4.017747741	2.948576918	2.584003895	3.203168401	3.025783294	4.082581363	-1.164162095	1.498301295	-0.207693473	1.507330133	1.050018977	4.350807272	1.910156132	-3.680190337	3.331805223	-2.154871936	2.086907518	0.527374905	2.368449469	3.546576542	2.25012682	3.575557823	3.296955655	3.794920212	3.878125016	2.244057639	3.986248196
TCGA-CD-A487	-2.165048343	-2.782476192	3.713952038	2.965801502	-4.297591694	3.844491098	1.919963399	1.55381836	3.714575456	4.644342409	3.734024641	0.537286538	5.625202755	4.988913985	2.086853188	-3.002850551	5.079542605	2.849637961	4.959282823	2.490249525	5.606012685	4.697639058	4.697354278	3.172498535	2.758248531	3.109603409	3.763956296	4.314318136	-1.659505105	1.701287572	-0.046062173	1.099583276	1.34437224	5.285886164	0.727804021	-2.487272755	3.841581985	-2.271155989	3.311099704	-0.490571714	3.07919174	4.633295343	2.511649991	4.473903387	3.366214121	4.542310254	4.211425949	2.962487995	4.657949105
TCGA-CD-A489	-0.815991958	-1.999713166	5.091883105	3.100674884	-3.298527906	4.012580369	2.972394235	2.068554443	4.342478587	4.677449843	3.237327754	0.7907301	5.177719596	4.36426685	2.539598082	-3.200154157	5.244944679	2.411276629	4.414492862	3.213126443	5.568600375	5.309313001	4.953251556	3.009927998	3.178817181	2.906671923	3.816227476	4.377388035	-1.305114523	1.782030351	-0.24176364	1.328105292	1.740495934	6.422662114	1.186544819	-1.239864658	4.609378289	-1.255607137	3.870653307	-0.222858418	3.774008759	5.540380133	2.254524712	5.081710598	2.887475745	4.371292936	4.926786225	3.272035088	4.653773604
TCGA-CD-A48A	-2.245653959	-3.167886866	4.154904732	2.602769751	-3.927741802	3.808352148	1.732821288	1.765309489	4.116361412	5.066344367	3.247048111	0.067663598	5.440255527	4.876241543	2.357509657	-2.325683818	5.019769564	2.90108115	4.615414198	2.375006225	6.130766184	5.014210625	4.874256381	3.069889989	2.229291634	3.128657018	3.71365354	3.940971621	-1.113495873	1.742383975	-0.0891084	0.324628278	1.688944391	5.539591045	2.669745835	-1.941949664	3.530980284	-1.605060539	3.293275636	-0.18908013	2.640691864	4.189628532	2.071809538	4.585937404	2.908111724	4.072459102	5.202458826	3.072576662	4.844931234
TCGA-CD-A48C	-1.370721241	-2.00402398	3.5699567	2.795852474	-3.753767111	4.086147356	2.791984575	2.291843622	4.131726666	5.115683556	3.484465708	0.346777028	5.563723725	4.69004537	2.687054656	-2.895753353	5.520940489	2.796593796	4.935453673	2.618484162	6.365671931	5.833548868	4.913184333	3.059174319	3.763897532	3.054715387	4.036447285	4.530867251	-1.745875595	1.836331805	-0.235209203	1.121666895	1.604218025	5.385171525	1.308385241	-2.166604059	3.900183202	-1.550128004	3.563542025	-0.26745725	3.458176311	4.877749401	2.583394629	5.010990568	3.198139489	4.54324317	5.512384046	3.219480735	4.942394906
TCGA-CD-A4MG	-2.653410672	-4.629692617	2.525166764	1.140018354	-5.266608536	3.177186673	2.199076705	1.27679419	3.199771987	4.027535179	2.721889276	-0.88160937	5.112131354	4.145539996	1.803474128	-3.912947439	4.214584242	2.423169226	4.508163792	1.407844653	4.016271932	4.638921326	4.180793726	2.921702027	1.066138838	2.800937209	2.551013135	2.675149771	-2.356459777	1.167258818	-0.427595465	-0.110314058	0.918916087	3.97267317	1.685810977	-3.785696079	2.503288358	-2.922398672	2.417323977	-0.923390104	2.133181836	2.978291628	1.960487318	4.159664763	2.471027723	3.845653319	4.323270081	2.410002269	3.782152205
TCGA-CD-A4MH	-2.115697834	-3.167744973	2.745384624	1.816296838	-4.325141422	3.149322729	0.553277637	1.218875553	3.449703577	4.462218733	2.844973585	0.239997535	5.402854452	4.402946063	2.17070474	-3.079129886	4.477420969	2.571002471	4.513384916	2.064058208	5.698929921	5.06051731	4.232965863	2.876013965	2.616158258	2.841879989	2.842937691	4.513405805	-1.151324496	1.482653221	-0.047615931	0.922410108	1.471013911	5.333036149	1.876158003	-3.216044026	3.156693522	-2.17074793	2.604099648	-0.434069422	2.545017622	3.17047642	2.441455919	4.218682461	2.486500979	3.727146732	4.46195882	2.504278735	4.446487039
TCGA-CG-4301	-2.152174092	-3.35668109	3.648882196	1.894997977	-4.019924079	3.39052038	2.324585395	2.116533458	3.66436144	4.507752834	3.330344409	0.776017767	4.852636232	4.184608162	1.54447109	-2.885167803	5.141885538	2.440399071	4.224171892	2.653514695	4.227694729	5.41938073	4.439333633	3.087032395	2.583022403	2.92956563	3.378184748	4.193348112	-1.36988801	1.496259734	-0.177006095	0.574312129	1.897646973	5.587750841	1.491290349	-2.267034421	3.674827143	-1.893390614	3.093341664	-0.220623787	3.142875768	4.348276715	2.711941535	4.812781491	3.168410927	4.136196261	5.138505944	2.85532986	4.493331567
TCGA-CG-4305	-2.421364163	-4.705987484	2.947041928	1.026131355	-4.990287431	2.91234649	1.855446284	1.414359458	3.200589166	4.199636762	2.726147597	-0.450286386	4.865004272	3.913542701	1.563676102	-3.389931789	4.357468938	2.316459073	4.356636363	1.440012544	3.990913348	4.631763021	3.73716824	2.860086413	1.254614587	2.77913805	2.895636472	3.586211705	-2.169270063	1.048455699	-0.354850035	0.111051819	1.267766194	4.039847809	1.915774432	-3.655044512	2.857875993	-2.736707163	2.276174346	-0.506764196	2.872695677	3.504713513	2.154291116	4.19249241	2.615868608	3.74421098	4.448945412	2.267257534	4.072749084
TCGA-CG-4306	-3.268064847	-5.128107843	2.375452188	0.636204821	-5.502087739	2.871607138	2.623157353	1.46344116	3.114471638	3.700318155	2.89006783	-0.126011717	4.824727421	3.770380692	1.721254892	-3.911830051	4.310642409	2.292934986	4.478980123	1.274045521	4.144479035	4.34208492	3.544446414	2.934792037	0.347458978	2.719242784	3.328716839	3.307507331	-1.948870205	1.365520683	-0.305918817	-0.053024005	0.994266229	3.586176931	1.622307004	-3.950366088	2.276854111	-2.739948209	2.364563454	-0.779487701	1.788160051	3.172270439	1.848747306	4.066727494	2.550008034	3.814559815	4.633119376	2.031028904	3.586429412
TCGA-CG-4436	-1.717616388	-3.249411989	2.809339717	1.778427179	-4.199358698	2.786742245	0.861774622	1.163840336	3.224118659	4.656054839	2.961416369	0.221856523	5.026037258	3.987119038	1.592249991	-1.929993161	4.589760117	2.48279636	4.464492925	2.161355267	6.654307326	5.824334592	4.012551376	2.938357755	2.174196713	2.862031213	3.540821374	4.16572383	-0.638134149	2.447170321	-0.102549511	1.022340821	1.257878846	4.88195333	3.401604681	-3.016663684	2.738583053	-2.238929275	2.588104771	-0.459107182	3.38159164	3.255564175	2.663495478	3.922722493	2.870287895	3.866044083	5.015373258	1.978949285	4.852174664
TCGA-CG-4437	-2.909814208	-4.052284963	3.264481899	1.704901419	-5.215631099	3.320020399	2.875348046	1.612381485	3.922146405	4.515118724	3.149190572	-0.431514032	5.372706604	4.312899526	2.030058616	-3.06318828	4.806436418	2.781495539	4.929770247	2.130337378	4.070379116	4.309811535	4.467386379	3.042461669	2.006177353	3.195610911	3.008902611	2.84496824	-1.89828767	0.916664636	-0.317220795	-0.097757993	1.597187301	3.056611515	1.021704215	-3.414130261	3.013368055	-2.529779659	2.920815254	0.98813967	2.402097148	3.39097972	2.182543464	4.595558642	3.35853633	3.452521794	4.826944556	2.709789755	4.529187793
TCGA-CG-4438	-2.13235412	-2.961127518	3.496857596	1.269007236	-3.989304834	3.172591351	1.325007936	1.297626121	3.396023798	4.469766887	3.298615592	-0.153261943	5.17661528	4.428517463	2.018104512	-2.823461967	5.01771161	2.625013497	4.551745324	2.042286879	6.242455163	6.14616832	4.230251885	3.008284472	2.676379368	3.00323711	3.729974901	3.96909267	-1.197856814	2.063646096	0.077706677	-0.36118114	1.691232959	5.307126563	1.918849954	-2.468195626	3.127336995	-1.562993307	2.961132436	-0.161186	3.143728865	3.727687783	1.778176699	4.638799013	3.169452167	4.080465023	5.550073251	2.684570155	4.82269982
TCGA-CG-4440	-2.83319073	-4.273603435	1.873835968	1.291066491	-4.874158271	3.567686498	2.271273246	1.471501119	3.466275431	4.733900932	3.017140805	-0.487981907	5.446127593	4.249128235	2.816945648	-2.835743397	4.651440795	2.547787966	5.056336792	1.991347891	6.282996562	6.026204044	4.228443145	3.019981467	2.410092147	2.844171024	4.188896989	3.749170871	-1.777644614	2.19335957	-0.03435827	-0.466093299	1.447077162	3.767667212	2.225466722	-3.576901594	2.891193381	-2.2207487	2.788579337	-0.803176801	2.85497938	3.414334595	2.095704342	4.229054853	2.824222437	4.307502014	5.251174991	2.980656152	4.614189698
TCGA-CG-4441	-2.685940341	-4.417006639	3.015309509	1.662751321	-5.079164902	3.1399347	1.987060049	1.511399204	3.525602178	4.355848789	2.944137447	0.401984477	5.346270481	4.212726035	1.749245553	-3.171306923	4.206118494	2.600726769	4.567791719	2.295948282	3.591876881	4.689703847	3.902369399	2.927270743	1.810032406	2.996311358	3.038375392	3.573728967	-1.659221263	1.333783305	-0.165418323	0.337875377	1.574576867	4.347600349	1.98449887	-3.200252096	2.910020521	-2.055659529	2.33099357	0.208780097	2.436852728	3.256671616	2.141228565	4.303360926	2.916445472	3.448332394	4.801063602	2.564891281	4.5252859
TCGA-CG-4443	-0.028869551	-3.273199811	5.05554383	2.484883921	-3.530984369	3.318119217	2.378481597	1.939374123	4.175523663	4.858350109	3.138695061	1.197639964	5.457342078	4.897890272	1.932286843	-1.819140077	4.703338618	2.771623997	4.271193876	3.138566453	4.810509508	5.370990477	4.104736626	3.058768448	2.59596177	2.995838504	3.740190755	3.513334694	-0.112740411	2.500626196	0.017928803	0.737435112	1.771376418	5.192036589	3.368648113	-1.554828106	3.993316847	-1.481320428	2.929410848	-0.506753975	4.572210024	4.656249564	2.760903321	4.456315249	2.940705521	4.031182482	5.128906592	2.697343973	5.050675914
TCGA-CG-4444	-2.757893555	-4.804633723	2.398420319	1.188888257	-5.081674321	2.885574498	1.627502077	0.654274917	2.579064512	4.289667709	2.842384212	-0.472050201	4.871827788	4.077673301	1.491143985	-3.530362585	4.559218975	2.390888536	4.309792825	1.129213766	4.97920827	4.773380339	2.877301798	2.969507538	1.631656646	2.81046638	2.488807824	3.03959729	-1.441452701	1.263864352	-0.230153599	0.126663405	1.216976649	4.380245099	1.688670501	-3.955919	2.609666111	-2.227493515	2.254835499	-0.66988969	2.420983212	3.478769253	1.417949408	3.989403663	2.698958173	3.949429197	4.756423492	2.498260515	4.456397308
TCGA-CG-4460	-2.388573976	-3.789246235	2.625216502	1.688397861	-4.053970512	3.238497127	2.112316469	1.66073077	3.28314034	3.912984467	3.374192134	0.857897262	5.446825717	4.864549181	2.246956927	-2.329837486	5.188465155	2.856631738	4.483009514	2.209623356	4.331550545	4.973348751	3.711020209	3.070376299	1.736375398	2.983544154	3.589205419	4.550426668	-1.269166056	2.087616258	-0.116505175	1.296354637	1.780933791	5.178884778	3.034546925	-2.446599188	3.14570682	-2.068177891	2.673382671	-0.505711039	2.416286896	3.775676589	2.753573663	4.052233962	2.95083193	4.26499968	4.601280756	2.690557834	3.670438157
TCGA-CG-4465	-3.202146854	-4.997586468	2.219721683	0.469821826	-5.169880767	2.680577951	1.707261269	1.223999851	3.046174652	3.961123893	2.879342885	0.023594017	4.755475843	3.885138622	1.678203134	-3.330949162	4.334424708	2.418945901	4.586413699	1.443119897	3.886879498	4.514014596	3.80436193	2.979780154	1.15749103	2.782560421	3.688591521	3.485856125	-1.294211712	2.122889378	-0.137263796	-0.524252273	1.058076023	3.410451394	2.20773991	-3.667801556	2.473805655	-1.968695529	2.274476292	-0.603725513	2.146395155	2.651872052	2.055033653	4.061134387	2.668385513	3.835994505	4.732078482	1.873945972	4.125822742
TCGA-CG-4466	-1.984720688	-3.907206428	2.820795652	1.704414587	-4.824712366	2.430963767	1.123551513	0.883554489	3.693638596	4.195691878	2.797503171	0.072349025	5.260230976	4.399240727	0.709890296	-2.906507409	4.467341441	2.693093197	4.472446549	1.858000772	6.407486713	5.401878346	3.556574403	2.903595924	1.694183982	2.865165741	2.976499529	3.530625312	-1.093688388	1.64452291	0.014015326	0.641821133	1.48334741	5.201185283	2.519013744	-3.182757604	2.564097112	-2.034302836	2.666036747	-1.535660299	2.732852459	3.544218776	2.243103925	3.900976846	2.383745247	4.032516539	5.083680888	1.998711077	4.353058398
TCGA-CG-4469	-2.922093302	-3.97948466	2.856500715	0.621495337	-4.647527313	2.933190349	1.275773865	1.226113591	2.852759285	4.571066152	2.808810386	-0.637235537	5.030058971	4.36377276	1.786523642	-2.679962315	4.530818845	2.571115322	4.561446851	0.933965476	5.24338171	5.077956578	3.621448587	2.935250863	2.328299257	2.806104811	3.298316147	3.359925442	-1.418365006	1.907948053	0.010745705	-0.503520355	1.40870959	4.280540202	2.488997057	-3.722396951	2.691480949	-1.544948909	2.236860916	-0.784982601	2.048499386	2.991738384	1.918060544	3.951179077	2.710165937	3.966367141	4.585887381	2.542270092	4.237782298
TCGA-CG-4475	-0.983256771	-2.987094174	4.199274439	3.309777918	-3.726448207	3.676374891	3.092853883	1.994591727	3.942203458	4.787658147	3.25426446	1.431979585	5.162562474	4.251348723	1.939402555	-3.021715484	4.715744234	2.36958502	4.303372512	3.489481137	5.699629049	6.008852345	4.517391746	3.043349253	2.487894833	2.793772354	3.439598163	4.614732764	-0.644710266	1.751437623	-0.380516906	1.711835866	1.855895454	6.037266418	1.918156756	-1.164911471	3.733128595	-1.745087747	3.170795784	-0.579765858	4.104983264	5.183779061	2.385438117	4.551866097	3.017121033	4.049341099	5.871400132	2.838920576	5.009226022
TCGA-CG-4477	-3.005294359	-4.147706939	2.313574253	1.059993515	-4.651726749	3.039407995	1.085895891	1.066253129	3.524333149	3.965342485	2.603310922	0.164263455	4.715064635	3.819677984	1.928004787	-3.112882043	4.52656519	2.402153341	4.360030048	1.308962875	5.808949424	4.742342611	3.963090353	2.860145542	1.551265955	2.71006516	3.500846819	3.695663461	-1.242824219	1.93906131	-0.246732859	0.425184834	1.074774985	4.146097491	1.796957256	-3.028523357	2.966019341	-2.262574231	2.708036257	-0.658129308	1.896917887	3.856470409	2.346935908	4.424492084	2.171144737	3.763201935	4.775824482	2.563142316	4.088291712
TCGA-CG-5717	-2.849099945	-3.708844657	2.979473139	2.769175374	-4.789160048	1.656668026	2.356987201	1.700522899	3.896276512	3.965954553	3.302182377	0.626966473	5.189132317	3.970789686	0.277663882	-2.727618589	4.34420223	2.612803024	4.381411435	1.920011306	4.96265928	3.913347302	4.412364569	2.882334492	0.550931473	3.16519626	3.232252755	4.246696528	-1.12523269	1.436920098	-0.143935937	0.345032048	1.014906145	5.276481369	1.249828542	-2.597225617	3.43982042	-1.934602084	2.796016745	0.857922851	2.127708941	4.192114918	2.423694266	4.229997829	3.641248068	3.832210991	4.802290389	0.887776924	4.008864767
TCGA-CG-5718	-1.636040299	-3.207362261	3.489488213	2.560279522	-4.778878844	3.261303257	2.061674195	1.440594666	3.236996989	4.401313602	2.852585039	0.179261023	5.604742749	4.061774967	1.79987714	-2.492544574	3.563458979	2.621980874	4.551894238	2.88105538	5.502352496	4.523753948	4.306970834	2.855807469	2.414449857	3.148470245	2.55137497	3.300484816	-1.28423308	1.235944075	-0.289519611	0.896419824	1.665391922	4.683055296	2.512669323	-2.934881094	3.448518548	-2.341876346	2.394573178	1.080714532	3.010667445	4.10757193	2.307181362	3.912196527	3.269246427	3.216512893	5.191078174	2.65578947	4.634575519
TCGA-CG-5719	-1.618397356	-2.013364599	4.325620336	2.732117951	-3.568153897	3.963499201	3.094158791	2.070824808	4.381793861	4.823955177	3.43954661	0.594901804	5.495363526	4.555252675	2.458966185	-2.904563697	4.561382384	2.723505451	4.778679132	3.443690443	4.071188424	5.09187256	4.573927283	3.083506777	2.62477815	3.206662852	3.508895121	3.719794571	-1.422452803	1.685342482	-0.226203633	0.106894157	1.819805669	5.486534078	1.084527521	-0.868692592	4.059421768	-1.789036382	3.536103454	1.029728741	3.507848392	4.737648927	2.090752754	5.080033901	3.384569124	3.886178454	4.944526748	3.355220106	4.679535196
TCGA-CG-5720	-3.650735785	-4.671895264	2.391648876	0.519378911	-5.263265148	2.946356968	1.734339508	0.980426661	3.173429804	3.971685817	2.786992638	-0.045222553	5.11551401	4.123389966	1.689308592	-3.241310828	4.104343932	2.645923256	4.684785376	1.71507712	3.354757952	4.185519019	3.701454303	2.955370716	0.76161252	2.98875421	2.767828368	2.655948619	-1.979580009	1.489274971	-0.230795309	-0.669598674	1.076154604	3.358284492	2.092329457	-3.594096546	2.579453083	-2.147198898	1.976622257	0.717191442	1.509475794	2.410242613	1.570560401	4.08845458	2.86955482	3.200560234	4.540875737	2.072359527	4.076874243
TCGA-CG-5721	-3.248589925	-5.044111437	2.004562369	0.811358515	-5.522647638	2.954617639	2.669169318	1.71249257	3.485719605	3.65191899	2.977685115	-0.98596738	5.190438317	4.11577876	1.649343261	-3.682423655	3.699042991	2.654577176	4.830871115	1.360159912	4.224749794	4.104060569	3.809457157	2.980535973	0.611860278	3.100613293	2.828247602	2.63218818	-2.445084005	0.951676982	-0.384599467	0.117939315	1.089899297	2.838458714	0.837724328	-3.904287496	2.817387859	-2.740857286	2.174358665	0.997410255	1.906755797	2.870203677	1.628283151	4.059736469	3.062969065	3.486565994	4.013403155	2.284063501	3.796530827
TCGA-CG-5722	-3.98736283	-5.090164595	1.595605726	0.534172457	-5.324029392	3.162089706	0.875099908	0.670287387	2.716483936	3.531715921	2.77627448	-0.421784104	5.161289152	4.392822947	1.40737023	-3.711867764	3.75297153	2.662241329	4.56479359	1.278643703	2.983154208	4.078953787	3.57980056	2.937576791	0.033247272	3.067041923	2.083294146	2.03558334	-2.764388601	0.65753491	-0.527441241	0.002528839	0.797389638	3.304557939	0.041308554	-3.848176739	2.536393657	-3.431855674	1.794583861	0.946835991	1.140942846	2.398493622	1.610046785	3.792275119	2.712247983	3.222655157	3.403920946	2.363279817	3.274792727
TCGA-CG-5723	-3.767221706	-4.524291593	1.674780685	0.803403702	-5.471850988	3.210551321	2.832875831	1.966034812	3.539216998	3.892777176	3.2336341	-0.67204922	5.250307199	4.107488601	1.894234189	-3.94039076	4.310846834	2.630955022	4.908942226	1.487098744	4.302649768	4.030078647	4.670437369	3.085886677	1.268444724	3.00581551	3.622275123	3.242757913	-2.51815032	1.12467119	-0.432198107	-0.012185171	0.826685024	3.159804946	0.752360773	-3.210073774	3.153895554	-2.855901963	2.62407942	0.376386034	1.075753866	3.046645374	1.925469524	4.316141561	2.987035673	3.894994709	4.36651488	2.189732399	3.874714227
TCGA-CG-5724	-2.707783324	-3.726162046	3.387833817	2.11357156	-5.018320269	3.38560614	2.937297828	1.689903546	4.164585892	5.12111319	3.966174173	-0.587216303	5.849687999	4.999565352	2.049870945	-3.088967028	5.061048296	3.098019778	5.429215711	1.791320263	5.74094984	4.774006987	5.214010449	3.226001443	2.539980478	3.405605643	3.997597086	3.440410331	-1.753926866	1.113658313	-0.1250118	0.591368546	0.949338051	4.264594641	-0.837390023	-3.226206756	3.813589589	-1.225249513	3.464587188	0.64660373	2.55119133	4.211734691	1.8557037	4.945237879	3.98201763	4.547337923	5.079192247	2.796457843	5.449858271
TCGA-CG-5725	-1.565000655	-3.45459365	3.156325835	2.275762993	-4.711428659	3.368250626	1.712840672	0.975877349	3.611126624	4.400988821	3.430780185	0.470924835	6.172772458	5.104871069	2.195365686	-2.140802899	4.481765382	2.925802558	4.570344922	2.180171613	5.684044797	4.717786741	3.803120047	3.05140786	3.299907384	3.136388042	2.678134448	3.535085078	-1.463778299	1.527129978	-0.001858181	1.95728643	1.581104133	5.956806242	2.575637357	-3.062563602	4.126492162	-2.358024959	2.735056026	-0.628968047	3.141138766	4.60384375	2.510633662	4.305485438	2.756946723	4.330280714	5.244260482	3.046006485	4.867053417
TCGA-CG-5726	-3.5290946	-4.888755525	2.74377269	0.819746094	-5.62136534	2.619419053	1.508386262	1.103138202	3.271929948	4.411864919	3.177935511	-0.628827422	5.67862531	4.572144385	1.383052882	-2.92828805	4.37176239	2.963188443	5.011644024	1.081693087	4.550180561	4.119754472	4.069337002	3.017878172	0.816506011	3.104883887	2.739713883	2.987183239	-2.427771976	0.864581588	-0.046023481	-0.256021922	1.126335326	3.738787849	2.599073594	-3.953676195	2.396861982	-2.603153377	2.042835534	0.000548674	1.903949783	2.815853857	1.798190524	3.807554797	3.158549684	3.794839843	4.662815916	1.967076922	4.338108429
TCGA-CG-5732	-2.28740532	-3.228021787	3.912668405	2.070983088	-4.163465639	3.283103027	2.711553726	2.066871379	4.283257105	4.969771252	3.006059988	0.656596702	5.314129232	4.301971795	1.80897607	-2.084523894	4.994320916	2.778825768	4.507816011	2.682016649	5.36618221	5.036843991	4.525333446	3.00694385	2.854399269	3.109552495	3.282899905	3.914986754	-1.279604462	1.552307856	-0.24485668	1.109362663	1.817400512	4.937989552	2.24681488	-2.248294294	3.75172101	-1.85872856	2.822484038	1.310781116	3.095395926	3.893539205	2.504374521	4.617997592	3.40026869	3.333840447	5.082199887	2.369865244	4.75587783
TCGA-CG-5734	-3.253242651	-3.275230898	2.506493065	2.031888831	-4.71711965	3.282093648	1.98516147	1.691761259	3.91828798	4.260910058	2.934431907	0.1232071	5.054860763	3.775413373	2.108072458	-3.06086603	4.330652187	2.508842988	4.374155442	2.376802922	4.241130988	4.62246	4.348460446	2.930583993	1.958585821	3.058919307	2.778709075	3.651038252	-1.970055343	1.425076218	-0.39491684	-0.401484995	1.297374022	4.039740495	1.697097314	-2.359362388	3.168477486	-2.128078482	2.756189597	1.502621953	1.837973539	3.047724465	2.044303048	4.921949501	3.410606167	3.199639158	4.823876042	2.433110718	4.248203362
TCGA-D7-5577	-3.655884665	-4.496686547	2.282165803	0.941955687	-5.21427216	2.964223961	2.145999499	1.69345829	3.574448826	4.041923422	3.327101991	-0.947310742	5.437190038	4.473882679	1.428975747	-3.462256676	4.092842894	2.869315248	4.947133258	1.68898417	4.253463967	4.329138675	4.129887835	3.028284898	0.853290452	3.266147799	2.927747258	3.128202548	-2.516812423	0.936243394	-0.266252904	-0.577246555	1.097522378	3.107720938	0.326729774	-3.463929776	3.079147464	-2.745535648	2.48558168	1.094698671	1.564214221	2.596267184	1.658083049	4.286592852	3.369440433	3.557873927	4.246521575	2.066688857	4.126407097
TCGA-D7-5578	-2.830861371	-4.135940308	2.934100024	1.514692822	-4.925691177	3.298068257	1.26589607	1.333789938	3.312156063	4.150556166	2.732404033	-0.147814868	5.327071158	4.385304664	1.849659578	-2.837619196	4.216755249	2.814986925	4.692516985	1.846814003	4.1014008	4.616314648	3.802498871	2.964123772	0.888471347	3.156083718	2.344440998	2.850541239	-1.971458243	1.229871113	-0.1946574	-0.224526588	1.236283869	3.594626711	1.798345485	-3.436705088	2.801844938	-2.601283247	2.158063302	1.13648211	2.633699213	3.037913316	1.794882344	4.038055199	2.778482232	3.522655161	4.44304264	2.727438145	3.992310126
TCGA-D7-6519	-1.489474569	-2.982672277	4.709484416	2.104521134	-4.276162394	4.007505756	3.228977	2.469349064	4.338293688	5.378992419	3.4539308	0.003188177	5.803567725	5.302292704	2.691678968	-2.52669349	5.677876743	3.185498107	5.242054201	2.384808158	4.869531941	5.440934619	5.152543183	3.219267881	3.274045979	3.262425912	3.601116783	3.702925969	-2.398531732	0.970900788	0.024435301	0.165520292	1.823386279	4.927767228	1.746856201	-2.169835259	3.477284315	-1.694809883	3.186250738	0.549708741	3.397156193	4.739662043	1.828875587	5.387734367	3.232490571	4.346312092	5.90163701	3.709577029	5.150470598
TCGA-D7-6520	-0.50872721	-1.213841712	5.337502244	3.178281803	-3.008530454	3.696149033	2.648370428	2.545566985	4.638440755	5.447176623	3.513499561	1.399870949	5.797430307	4.562207461	2.441381275	-1.511858392	4.853600862	2.861044121	4.774514661	3.949184645	5.385312633	5.361285166	4.507922565	3.04788713	4.308850553	3.187973313	3.994908892	4.788533676	-0.664964514	2.077470726	0.059059552	1.237734556	2.115742546	5.837632649	2.320844009	-0.536968787	4.695963432	-1.970071371	3.263031037	1.149445611	4.839990057	5.439144155	2.672152272	4.455443101	3.654994076	3.813459602	5.956935835	3.04890057	5.463631889
TCGA-D7-6521	-1.957603162	-3.080515514	3.38148751	2.420651093	-4.320521257	3.389051329	2.64065243	1.875483187	4.127997472	4.756445793	2.731738249	0.308315062	5.188955557	3.960877764	1.961553748	-2.639649373	4.265749353	2.439832423	4.344042833	2.880122515	4.552973036	5.062788408	4.306531494	2.916083354	2.421944446	2.899654098	2.637205432	3.845874481	-1.737677544	1.308676861	-0.440163243	0.227566981	1.660070447	5.455501349	1.46128648	-1.971400317	3.523897051	-2.430615406	2.928113151	0.923059246	3.189441478	4.154576445	2.317828128	4.681185977	2.751185485	3.327643303	4.64269039	2.703094824	4.504322037
TCGA-D7-6522	-3.59417326	-4.324697904	2.195818307	1.212641643	-4.908214822	3.647094441	2.190405644	1.397098875	3.294743651	3.528617251	2.688791195	-0.260651109	4.930377904	3.975622948	2.337157626	-3.71398665	3.797133947	2.390892548	4.425848461	2.082052894	2.834442906	4.218677724	3.768593937	2.895278493	0.910670843	2.986189594	2.543913153	2.712873542	-2.370192314	1.105572428	-0.637499552	0.21735446	0.92768758	4.294771825	0.337717353	-2.828000639	3.286525009	-2.605560687	2.14833198	1.472712654	1.558664956	2.943140367	1.53025539	4.429848668	2.928352085	3.085523647	4.054321183	2.728206468	3.79841387
TCGA-D7-6524	-3.026777985	-4.477657577	2.838622749	1.152859123	-5.104257607	3.192706976	2.117407704	1.614336764	3.550325829	3.873749113	3.047539609	-0.030508183	5.124078922	3.985342982	1.647296786	-4.142320113	3.822411394	2.375154481	4.511726062	2.034660938	2.878287507	4.19406109	3.632118838	2.923461941	0.601567163	2.934111799	2.830644001	3.224086021	-2.189437603	0.888027474	-0.287678115	-0.315865319	1.174031521	3.947573007	0.615602455	-3.185521562	3.052546667	-2.292988041	2.498381106	0.408194634	2.084037946	3.48335224	1.615879145	4.41317007	2.975033275	3.637516168	4.398888554	2.600438866	3.808404965
TCGA-D7-6525	-0.324866722	-1.283703501	5.349382284	4.017923691	-3.53969894	3.728873043	3.544167437	2.220545122	4.782482893	5.950866497	4.105416053	1.209725618	5.900839991	5.031467424	2.540929749	-1.785874326	5.295969053	3.129894262	5.327338584	4.022799617	7.279951037	5.792067699	5.484091528	3.19428389	3.873264409	3.328895719	4.786958382	4.716834069	-0.542420404	2.375036234	0.084768339	1.280233758	2.035026155	6.590372533	0.464568838	-0.956074489	4.686192004	-1.219848664	4.148149386	1.086981137	5.061050669	6.369144766	2.144949017	5.000539284	4.160841684	4.455177018	5.848878516	3.274416885	5.882848501
TCGA-D7-6526	-1.315570274	-2.770681636	3.537827328	1.952945729	-4.420191255	2.777545066	1.429766175	0.785365297	3.471500747	4.608442608	3.19814083	-0.031520958	5.595274674	4.64962647	1.117057402	-2.613950532	4.476260975	2.912572174	4.73972266	2.014779098	5.430033007	5.624471913	4.105999855	2.994060612	2.759737019	3.23639046	1.988533706	3.561269949	-1.324914896	0.732566155	0.138108659	0.291997095	2.040352304	4.59538141	1.894361507	-3.071551138	2.49551802	-1.765973942	2.664780934	0.406909796	3.864268948	3.836480099	2.078659212	4.146515055	3.340385338	3.984701545	4.903977676	2.529048159	5.074563061
TCGA-D7-6527	-1.319239107	-2.445601349	3.97867753	3.351581879	-3.93655369	3.902884087	3.257412403	1.866815362	4.725541354	4.971393989	3.169336677	1.269617245	5.527535065	4.469969698	2.615324551	-1.706554662	4.849848416	2.689591574	4.381573997	3.238249985	5.017263555	5.611932011	4.555818581	3.003640403	3.149858962	3.151328988	3.403256785	4.208655248	-1.293877307	1.703172779	-0.356524352	1.774111718	2.004183454	5.648855995	3.111231827	-1.733865686	3.758075549	-1.89716969	3.110989563	0.440840491	3.480906136	4.277468939	3.029597056	4.915397893	3.4420588	3.741301977	4.890471743	2.872067787	4.887296461
TCGA-D7-6528	-1.411133006	-3.053886435	4.274029049	2.963331651	-4.365572314	3.197913934	0.729550806	1.163417957	3.689110361	4.808669266	2.618695285	0.394892458	5.589931498	4.107724891	2.234890825	-1.978540151	4.052075927	2.661038156	4.915977214	2.159681461	7.176907206	5.358227215	4.695034935	2.86629783	3.176099392	2.979607433	3.068687573	3.861523917	-0.942014194	1.812068985	-0.028167478	0.071379714	1.673634109	5.346192459	2.646023031	-3.155840245	3.101901657	-1.462063491	2.788039965	0.18501971	3.500840283	4.138904223	2.058512683	4.312060218	2.57896705	3.44681442	5.453356848	3.18511292	5.362959356
TCGA-D7-6815	-2.155351541	-3.33969468	3.502686943	1.566632993	-3.941340371	2.698231919	2.218756386	1.386894648	3.925495943	4.600486319	2.988617264	0.394085168	5.255004123	4.174320725	1.160133786	-2.421537801	4.379825859	2.626444546	4.481812987	2.187209515	5.439229222	4.97116203	4.01521608	2.891026698	2.563391705	3.003936157	2.960794065	3.676195883	-0.582748437	1.659753512	0.01697288	0.564381555	1.541946706	5.038432752	2.263452371	-2.370875228	2.988819142	-1.451175962	2.777739111	-0.173260061	3.250197821	3.811376678	2.472403398	4.402334043	2.850954243	3.673358291	4.950828501	2.082938286	4.998188829
TCGA-D7-6818	-1.7366272	-2.037697509	3.552763152	3.221763171	-3.849102692	3.998399195	1.177532385	1.611856005	4.003382494	3.870540356	2.877451303	0.467228097	5.601062363	4.142325482	2.973694827	-2.585375602	4.513713102	2.554816791	4.398053654	2.589483613	5.44115709	4.939561941	4.059223542	2.935152761	2.448172341	2.951854027	2.83434402	4.533881305	-1.161500298	1.624056311	-0.427568658	2.269887589	1.985124024	5.871915516	2.032734395	-1.495475505	4.057842409	-1.47392946	2.67292927	1.00387892	2.807585927	3.973334614	1.671629343	4.545284867	2.877018031	3.569134441	4.690692618	3.273476418	4.822934341
TCGA-D7-6822	-1.568409981	-3.218390201	3.290986986	1.560294927	-4.133047402	3.361859098	0.939647183	1.197970182	3.583645637	4.074685537	3.122932794	0.808292156	5.511573938	4.678986906	2.088653702	-2.538442026	4.479610918	2.811382969	4.411967273	2.602343518	5.940237382	4.454624246	3.720913588	2.909929069	2.716757817	3.096011061	3.063021332	4.4621567	-1.871734251	1.343619276	-0.073607863	0.492048528	1.624802787	5.069491563	2.604694636	-2.259952434	3.28287022	-2.693765657	2.568216082	-0.229340944	2.909394575	4.141948752	2.52078299	4.27830368	2.945516967	3.774643034	4.700902623	3.338757565	4.355895922
TCGA-D7-8570	-2.708494229	-3.963559192	2.473416347	1.756579106	-4.582680578	3.155066995	1.761515028	1.458124423	3.222743717	4.019514183	2.962126425	-0.171124517	5.194713229	4.060397426	1.722116078	-3.391815723	3.944903216	2.451752946	4.192771639	2.288396086	3.908306672	4.738155717	3.936135633	2.878711745	1.97160608	2.986299007	2.288426492	3.594098559	-1.93566192	0.900545577	-0.501458378	0.608623755	1.468846476	4.763503524	0.512632186	-2.966423136	3.402049858	-3.15696176	2.254721499	0.726023668	2.286944582	3.42565079	1.826813146	4.396319756	3.016645997	3.392934068	3.999891735	2.382612463	4.602543689
TCGA-D7-8572	-3.010582177	-5.154310919	2.377563808	0.828772925	-5.369009985	2.736758552	1.879355865	0.758927587	3.077370794	3.688503866	2.83443612	-0.476093425	5.0895723	4.357455532	1.203599332	-3.900109565	3.423495489	2.512392751	4.483893501	0.933025946	2.814082201	3.840226288	2.929523094	2.943851226	0.705275871	2.908496227	2.481786105	3.210156871	-2.180174966	0.978583189	-0.142759477	0.286798917	0.83744562	3.687626079	0.477913867	-3.958802323	2.67595644	-2.551776334	1.966671283	-0.155538651	2.175224826	2.636334486	1.354215148	3.721652897	2.437229895	3.866235422	3.328737419	2.351283982	3.790401058
TCGA-D7-8573	-2.550878878	-4.274066874	3.143719052	1.784264754	-4.550749891	2.783656611	1.8133706	1.071505922	4.091583922	4.674398694	3.168536972	-0.171453423	5.585827856	4.710232976	1.086635546	-2.562406996	4.384916215	2.836972424	4.816754333	1.530381227	4.860159814	4.715554389	4.259224571	3.022397076	1.286185879	3.063597917	3.305372711	3.075380712	-1.684316384	1.678468782	0.080531145	-0.267457036	1.209547344	4.302487065	2.18684306	-3.226968608	2.818923224	-2.074054852	2.790882203	-0.490431072	2.807011827	3.231162425	2.033808658	4.421438248	3.006149386	4.194779608	4.241116558	2.348782151	4.466496299
TCGA-D7-8574	-3.286390433	-4.640147271	2.65696615	0.632797864	-4.569130797	3.262775401	1.249519182	1.106388577	2.975474313	3.356992427	2.467213443	-0.257821364	4.640981709	3.961420568	1.69754796	-3.917658967	3.777540505	2.134683317	3.839565558	1.708012626	2.414809033	4.325415764	3.437114108	2.763063977	0.582981987	2.743029957	2.017975844	2.853598909	-1.914655372	0.937340365	-0.457304097	0.742835004	1.043111506	4.967205895	0.416528871	-3.051224907	2.790418221	-2.649896246	2.029006662	0.275218214	1.740427752	2.916824612	1.90261985	4.202962497	2.268311127	3.293140106	3.507859923	2.616055493	3.292918226
TCGA-D7-8575	-2.341567306	-2.371262418	4.084799897	2.55597	-3.654216385	3.115919292	2.656699349	1.987680264	4.585161706	4.721869943	3.293499091	1.336015764	5.081698237	4.598361367	1.38343218	-2.354467429	5.472659654	2.721485755	4.320878907	2.85194016	4.154819474	5.122062534	4.596506302	3.006773317	2.698237025	2.983070744	3.632109501	4.676768513	-0.848386017	1.562043938	-0.064473232	0.517109378	2.112418962	5.473680382	1.205378256	-2.093907346	3.353150641	-0.880621453	3.083223991	0.533899092	2.835367761	3.991531201	2.445454714	5.374946729	3.352032187	3.924140291	5.077174651	2.570462545	4.736901537
TCGA-D7-8576	-1.289187655	-3.259700272	4.21609867	2.520303347	-4.009270775	3.480521141	1.256493575	2.032791628	3.319587788	5.199450317	3.405408369	0.532155157	5.500234474	4.411151372	2.230932835	-1.895391572	4.728885964	2.753042899	4.623879977	2.271373922	5.577296406	5.52295949	4.095442785	3.026642256	3.767290728	3.026539561	3.34912853	4.260558631	-1.720232365	1.609250919	-0.110768877	0.713437612	2.120106949	5.62931497	1.971732691	-2.479146376	3.464950638	-1.415985471	2.764246282	0.455444137	4.115639843	4.647444427	2.262936907	4.511432914	3.229048283	3.892152235	5.22517583	2.92299159	5.230431639
TCGA-D7-8578	-1.291174991	-1.852247952	4.556285695	3.292573446	-3.32476959	3.728310713	2.238886209	2.245139621	4.580040423	5.294131936	3.562462808	0.84884303	5.542937099	4.373782993	2.457868261	-2.76460751	4.976147702	2.510969366	4.420303229	3.483206972	4.953892549	5.294415478	4.420047461	2.983719738	3.222935739	3.040408629	3.532034942	5.029755635	-1.169696472	1.775106238	-0.080588803	1.059620043	1.743494337	6.339301289	1.037675341	-0.78428737	4.117319661	-1.535847227	3.577482121	0.776076642	3.775251411	5.008809367	2.468036496	5.164905888	3.461324588	4.179351018	5.065433974	3.181486176	5.012540632
TCGA-D7-8579	-2.209301406	-3.3564414	3.948827232	2.05642463	-3.843351492	3.270444157	1.670339556	1.499173441	3.487552671	4.395594536	3.117366116	0.761122655	5.044703687	4.292638769	1.567395166	-3.091673404	4.23028575	2.478685503	4.299769757	2.635255779	3.439069311	4.734048631	3.803840209	2.946861597	1.727054249	2.913868375	2.767290709	3.83650026	-1.463498727	1.198907829	-0.199951577	0.558681254	1.569528899	5.508794867	1.276861936	-2.013189762	3.340217652	-1.878045629	2.668609906	0.346813404	3.040249346	4.195642323	2.011121696	4.444094492	3.045828507	3.859843602	4.093756465	2.731747261	4.274800637
TCGA-D7-A4YU	-2.593855121	-4.488836765	3.059329475	1.234979697	-5.02855233	3.285376531	0.134064615	0.904555259	2.681664106	4.034623375	2.712230546	-0.811296381	4.990396896	4.089145853	2.026124461	-3.601615969	4.222164443	2.346457975	4.371918852	1.038053713	5.301305338	4.548472499	3.128412734	2.792167301	1.10721956	2.703811451	2.254916636	3.2839028	-2.033328636	1.029806069	-0.22580153	0.357903494	1.014247016	4.228278093	0.673139288	-3.939257649	2.902576917	-2.561026091	2.360736395	-0.257067566	2.499059645	4.043633936	1.639687937	3.936430505	2.201898635	3.8762676	3.75359413	2.667421328	3.985814328
TCGA-D7-A4YX	-3.349348623	-4.802105036	2.849695215	0.739262664	-5.165767206	2.511635033	2.001397052	1.40710867	3.362767063	4.282041718	2.95739461	-1.035721928	5.205493316	4.345061155	0.944488795	-2.728879636	4.069492218	2.692650298	4.690752937	1.015854961	4.488666737	4.627852799	3.79947556	2.954203314	0.881967687	2.987829222	3.058158136	3.121208971	-2.225578136	1.577202345	-0.102521385	-0.736095333	1.084167867	2.935553948	1.677150369	-3.737591787	2.2806142	-2.584453803	2.346845291	-0.182613058	1.934214661	2.731925473	1.963033977	3.838717081	2.881190185	3.798040351	4.285709346	2.128894479	4.008921271
TCGA-D7-A4Z0	-2.983061216	-4.366138755	2.890815766	1.061580159	-4.674066229	3.206191864	1.897571006	1.62235568	3.466856877	4.00972727	3.00252147	-0.08364127	4.809667956	3.81964347	1.751799255	-3.618447007	4.245928957	2.29612398	4.271220307	1.848748516	3.295901734	4.488351397	3.815905418	2.921830357	1.091831916	2.866067978	2.926068429	3.34728191	-2.011253614	1.297710415	-0.279694754	-0.521256006	1.291890997	4.192538832	1.288533462	-2.786140265	3.045306814	-2.195959767	2.646739988	0.409540326	2.080441648	3.297236443	1.9095076	4.584679479	3.042051435	3.603865705	4.367518138	2.513786691	3.559728632
TCGA-D7-A6EV	-2.170128605	-4.212384395	3.507887219	1.207698099	-4.933900738	2.924316139	2.529526472	1.5471166	3.130784537	5.041494831	2.976024075	-0.566044176	5.567289141	4.417827377	1.546087295	-3.317571699	4.906928135	2.68970339	4.904732981	1.480043283	6.247005756	5.08657295	4.164415488	2.962390534	2.497396521	2.952349315	3.260322328	3.775815925	-1.53600601	1.256222337	-0.009586076	0.099154423	1.667011248	4.104618584	1.848040746	-3.679733169	2.705334586	-2.016771298	2.839736059	-0.704602651	2.973278398	4.121909553	2.283770941	4.058302445	2.768447613	3.991141054	4.974381008	2.529603974	4.83414805
TCGA-D7-A6EX	-1.954052265	-2.905933354	3.50478415	1.150498355	-4.506829844	4.246358745	1.41982758	0.716441833	3.875700868	4.382609967	2.687236021	0.173243107	5.687337083	4.896097325	3.139486618	-3.191605391	4.945739632	2.850713161	4.67682223	1.370073999	5.876898091	5.527141443	4.480000964	3.114009018	2.005521837	2.753506758	3.458964803	2.958683929	-2.084917683	1.721009985	-0.181155172	0.249275134	1.465879607	5.906761207	3.619925559	-2.956564265	3.920683903	-1.817897727	2.662201913	-1.035795631	2.368448306	4.19365024	1.88556868	4.429426424	1.898051363	4.426779484	5.516592332	3.633977373	4.49552758
TCGA-D7-A6EY	-3.559187062	-5.252246928	2.336605562	0.334261533	-5.529664926	2.541820683	1.538724707	1.145564663	3.097698192	3.53843793	3.014416574	-0.782953655	4.959585821	4.118409031	0.958868204	-3.844728849	3.742326357	2.616926722	4.565206362	0.971673797	3.238775459	4.074633721	3.594107291	2.906879096	0.493094716	3.019069719	2.578239461	2.979008425	-2.234080707	0.683362621	-0.222388911	-0.196500021	0.982698208	3.5201228	0.877547551	-3.962924542	2.41411843	-2.410724573	2.117395846	0.526074872	1.663734152	2.791551353	1.523304023	3.970610464	2.922852395	3.617814919	4.037103483	1.855451336	3.771284436
TCGA-D7-A6EZ	-3.530672139	-4.934376726	2.512289986	0.439351502	-5.342051998	2.963167197	2.120117869	1.235480471	3.202872663	4.008865677	3.053421826	-0.720398419	5.296756804	4.276659391	1.708870012	-3.205479687	4.063952756	2.568630676	4.593243139	1.487237723	4.541558031	4.169842726	3.845145767	2.982587288	0.970387027	2.918251957	2.99144183	2.80594421	-2.031821789	1.34251378	-0.308813479	-0.026790127	0.834744148	2.431439192	0.759890359	-3.892554447	2.444529486	-3.151978602	2.160893383	-0.009342005	1.582099208	2.873927755	2.213023395	3.994643546	2.743261366	3.636388134	4.148152658	2.355338844	4.098107792
TCGA-D7-A6F0	-1.603179825	-3.939312425	2.985140175	2.068922195	-4.262729293	3.173307254	1.58136728	0.8664568	3.218577448	4.064744482	3.038909569	0.266194805	5.681501595	4.822306556	2.504369158	-2.181722595	4.33206862	2.795766455	4.55761915	1.787743526	5.667310705	4.065159484	3.102267385	2.95998566	2.645655057	3.153576077	2.619219164	4.382212572	-1.642652402	1.238593322	-0.061920996	2.217406955	1.325348618	5.016350095	1.460984759	-3.036696654	3.556446791	-2.596925562	2.245211081	-0.293135113	2.95339191	3.953380121	2.664362841	3.306322107	2.684859627	3.778491668	3.869188768	2.377749739	4.332496713
TCGA-D7-A6F2	-1.953176899	-2.429186225	3.682917179	2.279019345	-3.825397847	3.00876323	1.287203162	1.206891271	3.740135105	4.634540259	3.242002354	0.164225077	5.373734306	4.600997468	1.284837793	-2.498429486	4.589719656	2.802956784	4.335725308	2.22059347	4.998141895	5.671075021	3.767737081	2.936535464	2.627956471	3.038830739	2.446863373	3.516346822	-0.768561965	1.531764297	0.099194739	0.868187641	2.043169408	5.600669356	2.073873737	-2.355409656	3.328221583	-1.5116744	2.613231811	0.472604527	3.00979443	3.56978331	1.825848991	4.428049596	3.254221989	3.898825507	5.214549319	2.383646508	5.085965235
TCGA-D7-A747	-1.854290203	-2.635430496	4.270073635	2.766987865	-3.397443308	3.890438569	1.866757587	1.785691415	3.808056535	4.356646059	3.004644837	0.80628948	4.9948493	4.214353014	2.546657875	-2.916056004	4.639743546	2.22323101	4.058983272	2.686718834	3.926393378	5.063278771	4.15142552	2.946104305	2.047259043	2.779903401	3.253938395	4.176772799	-1.079360226	1.775146435	-0.360301194	1.862524969	1.456632629	6.367559653	1.386123429	-1.008992809	3.949614351	-1.533532992	3.061650172	-0.317639184	3.040784866	4.42629704	2.412693583	4.625315446	2.693742584	4.085492353	4.223985475	3.0661215	4.406777767
TCGA-D7-A748	-1.774051565	-2.46287589	3.674496126	2.822037497	-3.895627243	3.682586434	2.89490925	2.28472484	4.22724794	4.344358654	3.200688129	0.485206692	4.911026122	3.846634936	2.151205045	-3.368187332	4.4553669	2.371481988	4.346205269	3.592083138	4.155622795	4.885966024	4.773234068	3.012492383	2.213714991	3.02184036	3.600261558	4.211018767	-1.463467283	1.673986607	-0.449059197	0.463667753	1.458414857	5.696033248	0.526600509	-0.862002291	4.038802417	-1.463346244	3.347829251	0.564362272	2.979820844	4.510371358	2.384434641	5.195233454	3.367100765	3.787626453	4.690411771	2.603329234	4.544398362
TCGA-D7-A74A	-1.761459149	-3.242267754	3.910039477	1.957083984	-4.787133341	3.611671134	2.531173309	2.068382196	3.900090434	5.317831021	3.487274612	-0.173527633	5.619175338	4.736242193	2.372881131	-2.408528064	5.204277105	2.906821135	4.83092138	1.722358592	5.774283629	5.578455433	4.955797835	3.172185665	2.591392311	3.176508813	3.424414705	3.865314033	-1.70576192	1.616718769	-0.013264925	0.182336796	1.776387431	5.294082358	2.269985591	-3.0921753	3.682323497	-1.500636677	2.980089112	-0.178127178	3.074347775	3.766477855	2.391015184	4.882009119	3.426004651	4.334078676	5.596586797	2.803594744	5.14063817
TCGA-EQ-8122	-1.00273144	-2.693406943	3.858871095	2.723454061	-3.654883455	3.451043433	1.765811583	1.648712681	4.163481151	4.865232324	3.273783973	0.765492507	5.593643703	4.655342298	2.084416623	-2.548373381	4.758003073	2.737103082	4.709893535	2.890642775	5.79733651	5.620296622	4.224301269	2.962811789	2.613687443	3.084017199	3.161028728	4.20772474	-1.501169418	1.359235593	-0.007215559	0.828596029	1.947117436	5.488693106	2.012361885	-2.406157093	3.792916685	-1.912404673	3.14941215	0.019273375	3.73528373	4.763200154	2.501095027	4.795632409	3.153679938	4.014348133	4.798998105	3.291421185	4.744440252
TCGA-F1-6177	-3.705962222	-5.406282384	2.400785724	0.014777038	-5.848962109	2.289259481	0.695887478	0.724857403	2.516453158	3.823992429	2.525739024	-0.396470468	5.334311599	4.251385885	0.832883142	-3.661213184	3.753037238	2.666338459	4.64422547	0.986382242	3.569486153	4.002988099	3.561524049	2.829702806	0.284250591	2.897312557	2.168645894	2.161897264	-1.868572896	0.810323239	-0.040440602	-0.701555829	0.985416074	3.036713246	2.692661507	-4.650745547	1.438922497	-2.758786151	1.415546534	-0.285299189	1.308762231	1.836130051	1.67510067	3.372898949	2.332037129	3.271220082	4.496969497	1.83083373	3.909419595
TCGA-F1-6874	-3.168514212	-4.921718914	2.432362195	0.751191863	-5.302982588	2.690441276	0.758447871	0.896635114	2.9411701	4.003891831	2.650952617	-0.231335079	4.957443402	3.817441224	1.345369867	-3.281512028	3.699351206	2.307974	4.312360386	1.243116255	3.563304044	4.468233562	2.967026765	2.824806035	0.783858518	2.714392995	2.337523153	3.075876458	-1.771948353	1.228272599	-0.240362961	-0.510233175	1.334786581	3.62108854	1.712401565	-3.896679949	2.236242957	-2.191639311	1.880970496	0.186386011	2.08536219	2.62877435	1.771458077	4.063848295	2.67838051	3.413879956	4.197201998	2.453027707	4.022171429
TCGA-F1-6875	-1.1958293	-2.968674613	4.29826981	2.443931535	-4.206013117	3.68167306	0.59022297	0.879835295	3.715888461	4.814965342	2.881523154	1.341754469	5.943839884	4.665751828	2.496703441	-2.599768818	3.965710634	2.780339773	4.751796118	3.098054396	6.868637421	5.618000673	4.509481435	2.93887909	3.634114374	2.945724962	3.674792404	3.4091971	-0.73290251	2.234264062	0.055957054	0.653471828	1.930252538	6.383154196	2.188075862	-2.740891678	4.328503068	-1.788154817	3.104180607	-0.607790851	3.475714466	5.099765552	2.243095597	4.434615018	2.49179293	4.069447705	5.376976306	3.453691844	5.031821431
TCGA-F1-A448	-3.139031279	-4.840070868	2.529794003	0.840330636	-5.41977424	3.160445749	1.658078564	1.290349159	3.107322282	3.710052967	2.820745718	-0.510271227	4.857082373	3.726222404	1.643236788	-4.264666771	3.880934736	2.251618302	4.179804927	1.428807937	2.962943864	3.854698507	3.531047387	2.872406779	0.371771564	2.811499371	2.483095037	2.93011095	-2.063803257	1.01251309	-0.428299743	-0.623538495	0.945995437	3.583425306	0.94236435	-3.580498368	2.369405023	-2.650157967	2.110080484	-0.060410877	1.873636087	2.875898485	1.677427519	4.186323892	2.757752298	3.481702075	4.132221008	2.323298584	3.594180083
TCGA-F1-A72C	-2.185030929	-3.977848028	3.092346344	2.297586108	-4.776030658	3.525621503	2.265612327	1.747436558	3.788327948	4.734262052	3.013386991	0.23959756	5.373571088	4.160716993	2.577757892	-2.755093427	4.838277903	2.607494802	4.772434261	2.220494341	5.675654793	4.879178202	4.451198468	3.008587902	2.754104424	2.913163159	3.743662073	3.534581229	-1.389840971	2.023125738	-0.176714513	0.389594323	1.271415071	4.913742687	1.499688727	-2.733616625	3.628877806	-1.903204072	3.15073742	-0.007243845	2.85149666	4.268929974	2.356233812	4.720994001	2.758794272	3.962003732	4.697144205	2.846580859	4.781395667
TCGA-FP-7735	-0.978592414	-1.262983807	3.711315422	2.127209716	-3.386702677	3.49289096	2.136479611	1.51507441	3.803587171	4.852889529	3.644151225	0.57550788	5.616650122	4.740592807	2.041819616	-1.907477056	4.495040959	2.937656416	4.59107532	3.113987707	4.961609343	5.462611224	4.38605794	3.045339526	3.538875906	3.279735666	2.478293204	3.543458658	-1.863856282	1.255263742	-0.182741789	1.103002754	1.942950359	4.835905623	1.706125993	-1.640530701	3.918969928	-2.561201207	2.889231296	1.404287018	3.980058957	4.167348549	2.62203631	4.762609274	3.820350589	3.676730389	4.708385515	2.884181225	5.167854819
TCGA-FP-7829	-2.427436201	-4.882805436	3.097908947	1.263386841	-5.525514562	2.522846825	2.210102232	1.548195582	3.366523915	4.053281106	2.98621619	-0.433262457	5.280715954	3.961213997	1.162841556	-3.688908436	4.078277236	2.494478268	4.74521713	1.533535086	4.932522996	4.628223101	3.414296821	2.905554033	0.949656654	2.853969903	3.020184051	3.051396551	-1.851526718	1.443738383	-0.180085374	0.055314816	1.253039472	3.838566177	1.850775054	-3.603228366	2.712355806	-2.110889364	2.392667757	-0.211791682	2.653001062	3.027969526	1.399444933	3.848735931	2.643464954	3.440641499	5.037586416	2.119069533	4.33945975
TCGA-FP-7916	-2.783946971	-3.738548332	3.326449672	1.669932378	-3.918655732	3.475901827	1.693483576	1.557587225	3.930613535	4.087033907	3.044360457	0.10724454	5.037905083	4.16936349	1.867392453	-3.078628249	4.555124555	2.454545909	4.236802175	2.175088594	4.208365918	4.735037604	3.933135993	2.874947212	1.618121929	2.960383808	2.933739189	3.982596324	-1.592802046	1.560323511	-0.243245006	0.099372553	1.477281654	4.715472947	1.336409305	-2.261802774	3.140232326	-2.301246291	2.885007427	0.733890497	2.512351962	3.929261285	2.062165107	4.599347111	2.94993758	3.57248125	4.317413767	2.716416951	4.06498123
TCGA-FP-7998	-3.415325003	-4.310349719	2.691145602	1.103514252	-4.38588349	3.112480577	0.835610592	1.29751943	3.42258869	3.671074293	2.830790687	-0.425156076	4.871587752	3.932106189	1.632608938	-3.50845088	3.589286297	2.264081187	4.053775077	1.462233431	3.234359382	4.354530608	3.42114274	2.80532499	0.628260885	2.905927343	2.366344515	3.473175928	-1.811124648	1.083679121	-0.340565059	0.023436471	1.224694016	4.310648731	0.427221835	-2.718979941	2.757647035	-2.361201474	2.3944585	0.727867853	1.973373419	3.159825484	1.627853404	4.302435339	2.711364954	3.592480819	3.410748787	2.450979361	3.728124384
TCGA-FP-8099	-1.201950756	-2.938406206	4.278100085	2.954484139	-3.9100945	3.33180676	1.418131164	2.007126768	4.030657936	5.118941778	3.027644219	0.321545923	5.537619739	4.530978186	1.80680574	-2.32539873	4.594013874	2.810025624	4.725762751	2.367600736	5.78239449	5.487889688	4.532687645	2.968125403	3.10223666	3.109773068	3.559122525	3.687017616	-0.472803707	2.076751363	0.063131048	0.215819479	1.622133387	5.495115438	1.872924624	-2.58024611	3.538577132	-1.515746119	3.182298337	0.768507876	3.909291389	4.503219688	1.925169383	4.492445435	2.979047871	3.974492362	4.846001684	3.06460503	4.902736872
TCGA-FP-8209	-2.385023013	-3.615561549	3.827734148	2.440341785	-3.765920564	3.973888259	2.032260554	1.486329746	3.414324796	3.822644739	2.929621111	0.39792803	4.854407231	4.166622868	2.474112682	-3.391227886	4.223226308	2.081427371	3.808238879	2.153077735	3.340671453	4.69888508	3.685158673	2.845740243	1.142399038	2.740376973	2.655744928	4.035870027	-1.535496875	1.317674649	-0.440665145	1.512938062	1.265830443	6.503037768	0.6148178	-1.777661432	3.661895325	-1.774523196	2.923748081	0.05718819	2.641694323	4.613532947	2.075766722	4.607022254	2.616657544	4.064695143	3.397509129	3.326319207	3.778389241
TCGA-FP-8210	-2.779387127	-4.208032966	3.233812943	1.536525617	-4.311760596	3.572143445	2.067128522	1.494363075	3.309830567	3.649070137	2.696364202	-0.016043536	4.772645604	3.941062944	1.945454075	-3.733977824	4.070406067	2.134281832	4.023068809	2.000219425	3.168648995	4.381010769	3.597219226	2.819146744	0.737403281	2.767677946	2.416165473	3.249157194	-2.011697434	1.011829334	-0.485051915	0.761490111	1.201224208	5.211545291	0.404166919	-2.333908544	3.268236049	-2.239018311	2.554675674	0.308056876	2.129139775	3.83798017	1.738353324	4.317411929	2.400540658	3.590987349	3.679187312	2.930017191	3.607340499
TCGA-FP-8211	-1.759663243	-2.806740196	3.895843667	2.463198118	-4.065853514	3.225877133	3.543309329	2.40685762	4.440724285	5.116449093	2.856263463	0.461520011	5.578262299	4.530023651	1.795639425	-2.006211354	5.021462547	2.855650332	4.679247904	2.43179216	4.797595467	5.008064305	4.7559124	2.948686053	3.574960276	3.058875896	3.981069997	3.932249493	-0.733557474	2.1745095	-0.063086563	0.9715121	2.059873945	5.127404546	2.076707315	-1.788887884	3.981831096	-1.872469541	3.615116328	0.289512545	3.090744105	4.576264192	2.852391552	4.948560846	2.790476423	3.678952413	5.217374129	2.6211868	5.262139379
TCGA-FP-8631	-1.868256794	-3.180239569	3.863830253	2.003929696	-4.321595383	3.441539646	2.731768485	1.805023058	3.825115525	4.587829205	3.200138788	0.350023765	5.525924987	4.490109967	1.657455634	-2.404387758	5.187099191	2.683129496	4.611214172	2.648475526	4.770673024	4.861747855	4.549829589	2.969725304	3.604337661	3.041456826	3.128803457	4.095193552	-1.529264771	1.247616884	-0.065170257	1.244771776	1.992530256	4.939034277	1.714369454	-3.130279216	3.287720651	-2.482572787	3.132847029	0.200740342	3.03788335	4.84974454	3.027732021	4.352302109	3.22600763	3.7815233	4.641530115	2.867868112	4.437512711
TCGA-FP-A4BF	-2.767711221	-3.504384142	2.721929799	1.753828354	-4.345503611	3.271290646	1.673882919	1.530817198	3.504410578	4.016302177	2.830091007	-0.459520473	4.889545769	4.256881402	2.188372386	-3.611999309	4.70234881	2.482105271	4.462012527	2.067338911	4.886407888	5.003097714	4.535226215	2.95506291	2.05986353	2.987837193	3.414019784	4.070537427	-1.81183576	1.623922038	-0.392362714	0.033900345	1.109253551	4.595419921	0.367058218	-2.462725889	3.075107609	-2.569768703	2.872573313	0.036902308	2.201780406	3.585795029	2.071044476	4.591388868	2.82610561	3.771981149	4.420128974	2.774855151	4.088001478
TCGA-FP-A8CX	-2.765202639	-3.877269734	3.151294642	1.9338709	-4.700148289	3.081170417	1.883304765	1.527162508	3.790594864	4.493836995	3.130065045	0.188101345	5.327933731	4.149422095	1.586781148	-2.32406479	4.688679979	2.702287333	4.494855499	2.052465768	4.697754229	4.823304979	4.043428753	2.979726155	2.242536395	3.07806448	3.054648138	3.899240217	-1.837721675	1.452114475	-0.125563485	-0.238808026	1.944977421	4.091529733	2.9966117	-3.077216586	3.109478233	-2.526882403	2.526011002	0.775847968	2.363848052	3.040571148	2.391549771	4.378736592	3.425888341	3.50886263	5.079306799	2.712414689	4.444731183
TCGA-FP-A9TM	-3.594345517	-4.838794819	2.373823089	0.541242467	-4.953756578	2.671240151	0.277624645	1.068502193	3.221907063	3.93255919	2.825483689	-0.313860241	5.016476404	4.173827218	1.068268087	-3.097038286	4.525657654	2.513601244	4.19143563	1.219891324	4.878281003	4.41108217	3.490506431	2.831707353	0.839113432	2.786614567	2.519727712	3.389538758	-1.884760035	0.987114257	-0.076538087	-0.171633664	1.378656532	4.580994088	1.528031022	-3.520002891	2.573913368	-2.509579205	2.28411712	-0.189433226	1.633128878	3.1053909	2.041856368	4.052833912	2.464422048	3.533883277	4.100618254	2.070387772	3.843955847
TCGA-HF-A5NB	-3.6336763	-5.353511958	2.46371839	-0.069448702	-5.718955762	2.800293339	2.735187697	0.833231201	3.087172986	3.817945259	2.786811721	-0.472139482	5.152144302	4.26064987	1.251771809	-3.649994067	4.522108493	2.693717158	4.66771939	1.166875837	4.136931668	3.879416611	3.58668921	3.017393045	0.462328017	2.917283168	2.718030599	2.670581785	-2.029470673	1.300395629	-0.132392463	-1.073530606	1.163290398	2.634042984	2.741180826	-4.208728579	1.880968595	-2.457695376	1.891863955	-0.29709338	1.560692745	2.38705237	2.004083559	3.786636403	2.783897695	3.556255557	4.180042154	2.301206658	3.550240582
TCGA-HJ-7597	-2.998312992	-4.520836126	2.615357557	0.592417993	-5.17563852	3.282491517	2.091809309	1.474994336	3.735229443	4.278430002	3.220796176	-0.80518789	5.421056888	4.721151938	2.016297381	-3.02034615	4.239347277	2.928035555	4.848710984	1.070675526	5.066617322	4.616386916	4.150136519	3.031264031	2.106493658	3.120197478	3.242163521	4.000795589	-1.620597737	1.282997514	-0.0369272	0.300910978	1.391225593	4.361356306	1.218126302	-3.568073278	2.940509553	-1.563936711	2.630770351	0.417274423	2.319762687	3.455498671	2.209622686	4.569498695	3.079223324	4.007569897	3.983685219	2.566843698	4.263307469
TCGA-HU-8238	-2.754532377	-3.290294992	2.991164229	1.715742503	-4.484638545	3.250168153	1.797136605	1.135339236	4.024118708	4.393721561	3.222939124	0.25532705	5.298302458	4.196414451	1.73307061	-2.723762315	4.506218524	2.708113873	4.499568742	2.229020383	5.28551941	4.86919351	4.307049178	3.036710492	2.106229415	3.10509225	2.922852819	3.365652409	-1.534719104	1.442765687	-0.01879006	-0.141507179	1.561565919	4.834213194	1.893225671	-2.483396882	3.274597998	-1.63848225	2.884498391	0.458416268	2.151306283	3.747375402	2.122947518	4.754841563	3.40493597	3.698140971	4.740896903	2.392565317	4.626829428
TCGA-HU-8244	-2.396458427	-3.697675013	3.226677861	1.216978794	-4.473469342	2.79031893	1.574501244	1.310302745	3.422417876	4.439509116	3.229042773	0.723633173	5.498624515	4.770728198	1.404987712	-2.142669208	4.854095163	3.051210445	4.733759727	2.155708926	4.392029148	4.893358151	4.10194978	3.031968042	2.135670168	3.136217615	2.450070697	3.51464989	-1.885958131	1.29109455	0.114884325	-0.471278873	1.729661817	4.602526073	2.929039179	-2.864927714	3.050784504	-2.069468326	2.370368082	0.242827027	2.595588939	2.998355057	1.910415778	4.375870183	3.407436467	3.933499449	4.486441864	2.261914072	4.530497376
TCGA-HU-8249	-3.520960184	-3.05335218	2.500665993	0.399947686	-4.423888063	2.614276223	0.222739112	1.059017211	3.417847972	3.715979107	3.03487024	-0.395377823	5.366892609	4.802624723	1.256660667	-2.611014899	3.848891325	2.793333539	4.82237734	1.221189316	4.431509997	4.44907746	4.036703724	2.993045364	0.967289811	2.9776356	3.036036396	3.103401214	-1.590336438	1.545794386	0.11643478	-1.045689965	0.901304614	3.930517859	0.873097319	-2.514711073	2.1772672	-2.37885956	2.069995384	0.001071869	1.540998481	1.937069754	1.795743158	3.956746564	2.67915398	3.548091632	4.808359947	2.171506163	3.990746865
TCGA-HU-8602	-3.622370633	-5.575506609	1.877056113	-0.112107809	-5.580024298	2.94620674	1.497656403	1.046365189	2.409712842	3.579366854	3.168796469	-1.52011913	5.196054554	4.414632696	1.893130927	-3.70304206	4.155646725	2.682713119	4.786807528	0.269850373	3.802262243	4.176850732	3.037786821	3.009722995	0.855363871	2.951677855	2.895816554	2.981461773	-2.143085844	1.489665476	-0.10297629	-0.030285389	0.797661864	2.930561022	1.367543359	-4.237799122	2.186773291	-2.322002154	1.922661994	-0.493536987	1.768407916	2.663682162	2.017312774	3.690455528	2.914530849	4.184530826	3.985002772	2.346411124	3.69240194
TCGA-HU-8604	-4.032651755	-4.603289702	1.958137745	0.94052475	-4.952503971	3.08191148	0.30217012	0.78886546	2.816440696	3.867586437	2.647069755	-0.505037299	4.904977599	4.051005804	1.888768287	-3.59366367	3.745552219	2.398359578	4.579594826	1.116540311	4.416370991	4.27076696	3.838079379	2.923248722	0.596076288	2.829562651	2.841866364	2.741243325	-2.006968995	1.459614148	-0.355507386	-0.632087097	0.851996685	3.420611506	1.244571079	-3.60190776	2.014673974	-2.427210609	2.000364306	-0.127679801	1.270098929	2.178763808	1.579542114	4.096071441	2.523605158	3.496213759	4.044906998	2.591928078	3.972244332
TCGA-HU-8608	-4.622058157	-6.057133255	1.073962548	-0.92342356	-5.884942921	2.067246094	0.943073933	0.875552682	2.302013833	3.069935409	2.772179273	-1.632300001	4.897653107	3.846097614	0.933965377	-3.900730332	3.19599641	2.35502831	4.395826356	0.433793053	2.510444775	3.832607753	2.841833852	2.808798979	-0.770764215	2.797758429	2.301355791	2.662455858	-2.703889182	0.796115241	-0.34491026	-0.785259431	0.729180708	2.370638615	0.547572079	-4.69705385	1.764321498	-3.677431307	1.475703096	0.244008748	0.435061897	1.670884707	1.138771563	3.475591827	2.471973712	3.347234847	3.14812733	1.583811507	2.996043958
TCGA-HU-8610	-2.18618162	-4.280433695	3.274504715	1.103199406	-4.367654947	2.886388055	1.415811957	0.975363302	3.115240488	4.198007583	2.852548314	0.073640439	4.987370768	3.991290939	1.043776875	-3.347804259	3.941559734	2.423647578	4.184071588	1.944763787	3.92833961	4.230629121	3.711875048	2.854589895	1.562256539	2.961730632	2.270412687	3.022783265	-1.44710992	1.198177064	-0.249894044	-0.214409931	1.432943003	4.084010601	0.903935809	-3.377728083	3.354114835	-2.466775724	2.577177296	0.519452626	2.72708182	3.493977877	2.070478031	4.231781327	2.99676179	3.472714217	3.895208956	2.442089832	3.87210671
TCGA-HU-A4G2	-3.232835071	-4.20039148	2.341485626	0.888742456	-4.833749145	3.290060001	1.611036108	1.410170997	3.206904956	4.119256767	3.258769181	0.089308092	5.298375568	4.329463546	1.490408713	-3.566298715	4.637793028	2.563173052	4.666668419	2.026972687	4.372017921	4.858100108	4.281584372	3.060619061	0.884448262	2.875319908	3.2345581	3.295911019	-2.57868114	1.372738675	-0.274901246	-0.080056364	1.302517161	4.403882745	1.390627572	-3.067822263	3.078263182	-2.913822246	2.30687045	-0.932302416	1.546137682	2.858461721	1.949231405	4.14082643	2.835693987	4.027383676	4.818046456	2.16101088	4.025239819
TCGA-HU-A4G3	-2.797385544	-4.188169854	3.030195014	0.916985557	-5.047472897	2.800963117	2.139940202	1.246308009	3.427200167	4.15917939	3.095473624	0.244163144	5.179747073	4.098570866	1.315271171	-3.225309951	4.323332803	2.544540407	4.453002787	2.00031152	2.596454527	4.322212338	4.027087793	3.02224033	1.441337611	2.908671244	2.737671606	3.103568433	-2.169590953	1.005487689	-0.190776711	-0.21598049	1.362872558	4.252192549	1.804475354	-3.133380252	2.974782291	-2.090191416	2.252839175	-0.114696305	2.071332111	2.849311918	1.934498249	4.475780317	3.107286917	3.569282409	4.85145567	2.015520567	4.087687728
TCGA-HU-A4G8	-4.009071467	-5.27913147	1.706636135	-0.424425414	-5.570733935	2.293985995	1.110291797	1.042520989	2.768370434	3.371394736	3.167104622	-1.180037754	5.083108115	4.429561162	1.244533734	-3.873118827	4.104649041	2.727069128	4.807645846	0.519035029	3.217233288	4.016724673	3.31298041	2.992298917	0.197025343	3.014294239	3.05530506	2.704527751	-1.907508958	1.148130082	-0.026445645	-0.595340962	0.90087746	2.659446094	1.977137727	-4.195110341	1.813132598	-2.608342643	1.907404748	-0.224509431	1.278278413	2.28907907	1.745561581	3.479505532	2.79893608	3.949712211	4.093442116	1.835026275	2.92524002
TCGA-HU-A4G9	-2.768648529	-4.854590544	3.231388731	0.355417091	-5.295547211	2.822330685	2.059578006	1.017633761	2.548343169	4.441125394	3.361070828	-0.402319325	5.394269687	4.494914747	1.375974893	-2.992420773	4.653031746	2.892921761	4.653654019	0.988580281	3.876648078	3.932655417	3.664777673	3.110168314	1.133140088	3.023082118	2.503381792	2.964537076	-2.056980783	1.02488856	0.07352363	0.046880727	1.365776653	3.492785402	3.006091487	-4.048629605	2.23178456	-2.120733572	1.71829291	-0.599327223	2.359462554	2.569153422	2.041410995	3.956271597	3.32636267	4.182427436	4.407469017	2.070610735	4.024164133
TCGA-HU-A4GC	-1.724955546	-3.170296523	3.57359861	1.945191321	-4.476414625	3.149418696	1.969148181	1.583987105	3.63581856	4.780305853	3.120212592	0.479311868	5.447817555	4.363186395	1.566482472	-2.568460027	5.005461131	2.707123695	4.537850559	2.738712638	5.689163545	5.317555729	4.137396996	3.023673249	3.023412667	3.029035404	3.075243582	3.588887877	-1.514087032	1.797387911	-0.036830591	0.878238713	1.980266057	5.575813051	1.838495242	-2.968809803	3.969566997	-2.337447546	3.086907379	0.106583291	2.994269895	4.600686217	2.631838512	4.380897048	3.202230052	3.675485222	5.713105705	2.549801833	4.666760804
TCGA-HU-A4GD	-2.918134929	-4.305856483	2.349792499	0.876844936	-4.37024672	2.642350126	0.535007988	0.332486761	2.755469901	4.493097186	2.708743346	-0.470430349	5.105790121	4.88701232	1.12785364	-2.39982835	4.729468528	2.900075006	4.493699895	1.471358745	5.035097023	4.370618434	4.007416511	2.981071741	2.24881205	3.012873954	2.364912078	3.318848888	-1.441954735	1.32972492	0.089243442	0.22091959	0.969867592	4.433450618	1.79437181	-3.311289343	3.055242169	-2.808508749	1.994988092	-0.725216484	1.96085831	2.863289484	2.569525265	4.027441357	2.63957095	3.753671143	3.900283026	2.209704363	4.12123051
TCGA-HU-A4GF	-2.015489866	-2.692873663	2.974657171	2.276594027	-4.047383776	2.803098397	0.959774596	1.179190255	3.747658253	4.550407852	3.072246957	0.47623145	5.421297371	4.467509554	1.116520251	-2.476160725	4.214700334	2.822408384	4.659472369	1.778628097	5.69115715	4.737879401	4.139787969	2.884985112	2.746619024	3.034683712	2.916024663	4.20812205	-0.928411567	1.522620237	0.064411805	0.852481872	1.29013215	4.713140662	2.139637635	-2.938766347	3.353854972	-2.041346118	2.377348883	-0.082225336	3.167966602	3.704402106	2.579607962	4.315893631	2.836548469	3.694269844	4.31394028	2.188672296	4.70925633
TCGA-HU-A4GH	-1.330479135	-3.435614499	3.56471861	2.205176737	-4.160567819	3.221593139	3.212393995	1.941412962	4.033875926	4.689415895	2.824569979	0.597037051	5.499547197	4.182821194	1.382043739	-2.363552156	4.902616374	2.747322105	4.520132243	2.594900139	6.342555109	5.135689045	4.174002483	2.887362772	2.613298159	2.923139764	3.277106863	4.294337409	-0.610496691	2.317437309	-0.066383193	0.748549774	1.995013659	4.497826393	3.269140142	-2.200951682	3.482385503	-1.689565977	3.092373895	0.22832516	3.28929819	4.68039762	2.591424694	4.205696808	2.945209454	3.469774546	4.991969909	2.662439133	4.338901216
TCGA-HU-A4GJ	-4.53386348	-5.795464866	1.097326339	-0.982234478	-5.569031713	3.001752752	0.820669893	0.474709885	1.867202085	2.696227005	2.270612021	-1.597716437	4.585464501	3.835334747	1.254370278	-4.306471525	3.738930423	2.171535	4.057048761	0.364161348	2.644626988	3.822413672	2.888852996	2.774283422	-0.369205479	2.677592634	1.153927767	1.876521039	-3.057274688	0.120624864	-0.585835313	0.247885931	0.695147104	3.466052392	-0.68084125	-4.417242554	2.334146253	-3.820715009	1.685797795	0.346872772	0.340918258	1.81265123	1.664347505	3.657142723	1.964772915	3.201505017	2.440805697	2.22490314	2.13396039
TCGA-HU-A4GP	-3.036683688	-3.963441458	2.743053292	1.330800309	-4.861426629	3.058103438	2.504901193	1.011518454	3.908983061	4.495783473	3.261747924	-0.453519112	5.383750804	4.342461254	1.937286381	-2.789232851	5.242727997	2.749014493	4.606937042	1.457108887	4.949378927	4.862635477	4.094245884	2.985235055	2.074055688	3.011655819	3.303232583	4.137885773	-1.610190911	1.577411038	0.034639227	0.411394515	1.705092924	3.924114103	2.642960474	-3.387251638	2.792540434	-1.667822028	2.771716407	-0.071622924	2.040460409	3.809631893	2.241038743	4.764520789	3.270213963	4.088069833	5.38748056	2.451555574	4.604722155
TCGA-HU-A4GQ	-3.128445428	-4.306674261	2.782840993	1.187229414	-5.088470037	2.786436026	1.988012435	1.420250313	3.50094243	4.037178257	2.926915095	-0.477460208	5.11305027	4.101405416	1.648116018	-3.665988996	4.438790519	2.422822	4.678214545	1.533025371	4.54992073	4.471238111	4.430983159	2.904762293	1.28982763	2.796335179	3.511588429	3.690737901	-1.832093924	1.575044666	-0.15912955	-0.104387049	0.852938943	4.175065899	1.693836836	-3.206861348	2.669789532	-2.562798071	2.714546151	-0.916320525	2.008508563	3.472850343	2.141433736	4.137635435	2.488898082	4.054495664	4.402885845	2.017263437	4.126640978
TCGA-HU-A4GT	-3.649857743	-5.363265379	2.11446686	-0.711111632	-5.708785187	2.592642238	1.960209396	0.860572957	2.796293944	3.781775313	2.782351144	-0.28793118	5.07536843	4.208421303	1.11804519	-3.206161564	4.483056386	2.680696024	4.743627373	1.053792305	3.555108212	4.108832765	3.894079078	3.052628911	0.539876721	2.903736386	2.861189769	2.23633405	-2.195045311	1.417787319	-0.130732236	-0.792220098	0.838754806	2.303277485	2.59553075	-4.455595883	1.887535705	-2.623252544	1.942738581	-0.719651501	1.363692787	1.737973193	2.053129138	3.691298343	2.656069256	3.656469519	4.460505892	1.67419524	3.409998887
TCGA-HU-A4GU	-1.584934976	-3.608964614	4.240508366	2.000853514	-4.635867588	3.122147086	1.38556486	1.127549	3.689486846	4.843841572	3.029589173	0.979302361	5.411800789	4.36008201	1.248781211	-2.355298788	4.623356288	2.815638116	4.649379279	2.197846995	6.660529785	5.527242894	4.28935062	2.982073826	2.590197965	2.915496197	3.397723202	3.702694324	-0.312721843	2.070250155	0.156310698	0.827538309	1.635483549	4.680030726	2.532969145	-3.236917359	3.06864182	-1.518786875	2.70742206	-0.271645972	3.787966102	3.848966937	2.268952853	4.25536657	2.925594688	3.682535676	5.562478556	2.674022993	5.074168222
TCGA-HU-A4GX	-3.569436826	-4.92655714	2.269848588	0.173067542	-5.518698078	2.837961794	1.577149813	1.345280417	3.289120005	3.927313125	2.937866449	-0.464501046	5.077436866	4.232598134	1.358236563	-3.010199979	4.515070362	2.6280326	4.56379195	1.400138195	3.830160271	4.308176064	4.146938174	3.044724477	1.195986216	2.980015286	2.760273701	2.952781549	-1.977492551	1.181408604	-0.17275201	0.044977271	1.161413089	3.688728803	2.009183883	-3.977589638	2.422809413	-2.628544634	2.172429946	0.095446589	1.462880963	2.619731342	2.273336107	3.913246005	2.770572433	3.661257667	4.358125818	1.902846549	3.692558444
TCGA-HU-A4GY	-3.573720976	-4.71561268	2.016982984	0.295032915	-4.663363123	3.18716738	0.914379704	1.075923025	2.456000623	3.158476665	2.605658067	-1.104266056	4.582983624	3.926679056	1.931512439	-4.068256452	3.958885224	2.159260719	4.030483062	1.153348546	2.858459123	4.423415452	3.123479008	2.815485646	0.403031353	2.742206617	2.024485416	2.733624967	-2.359704943	0.914838612	-0.500845015	0.195494566	0.971678645	4.361291886	0.317692268	-3.546831262	2.759093325	-2.909226297	2.012229181	-0.020176764	1.373195573	2.980683907	1.591486041	4.122062329	2.375410025	3.737761901	3.241129002	2.567830723	3.019945132
TCGA-HU-A4H0	-3.988262041	-4.870931108	1.849537333	0.201109201	-5.130609535	2.393365478	0.795955448	0.886448148	3.56051968	4.082640453	3.177765199	-0.814266625	5.320309364	4.437139842	1.243534597	-2.451696883	4.373429861	2.735575395	4.63588455	1.109324361	4.396572636	4.309546062	3.562193765	2.959276012	0.158849023	2.981868433	2.937919254	3.310583174	-2.026831549	1.502986613	0.040018348	-0.778315813	1.134302039	3.119255854	2.21586465	-4.069036526	2.329189266	-2.861391256	1.992015294	-0.061751682	1.271180766	2.62190168	1.867858629	3.99926866	2.984609519	3.881434809	4.242124675	2.027542252	4.158670794
TCGA-HU-A4H2	-2.517459555	-3.747707568	2.805624974	1.717262492	-4.906373983	3.114528501	2.545613889	1.322503061	3.626034801	4.474676191	3.212395688	-0.650080882	5.425307659	4.491280555	1.678835986	-3.168154698	4.907076795	2.780254466	4.827388899	1.806888334	5.15648107	4.908036621	3.981289304	2.99440909	2.644559479	3.033771532	2.923517558	3.909855683	-2.097784161	1.081269211	-0.175993136	0.810583911	1.938240054	3.699400699	2.216403363	-3.295092609	3.050527067	-2.881754009	2.385409618	0.042523692	2.545549235	3.388676465	2.471544856	4.188166062	3.309210022	3.828148473	4.55912818	2.577787222	4.851757918
TCGA-HU-A4H3	-2.283931575	-4.006179058	3.217095885	1.819374448	-5.013331234	3.364198415	2.299820888	1.870637078	3.732223477	4.752436467	3.139361226	-0.794854703	5.380130156	4.424427057	2.264369208	-3.299348279	4.943585121	2.662822325	4.828830929	1.375331846	5.402606537	4.400518544	4.585397973	3.013016867	2.065290449	2.980812169	3.529275547	3.943034761	-1.364513665	1.614192293	-0.16593566	-0.14504664	1.050893361	3.956314607	2.122786086	-3.169517491	2.559918907	-1.944975499	3.158236933	-0.494308591	3.116670018	3.891755995	2.603469498	4.397774816	2.990153663	4.118498246	4.664002332	2.541899872	4.368997376
TCGA-HU-A4H4	-3.543833451	-4.335129309	2.271306839	0.759048788	-5.156227688	3.045005981	1.544060907	1.411115919	3.664707504	4.133241314	3.033919935	-0.434264336	5.13508241	4.213901432	1.785968923	-3.172553976	4.776613464	2.624700514	4.746986284	1.56528582	5.089149952	4.543235947	4.266628665	2.978172038	1.711497524	2.951927114	3.315378393	3.151087676	-1.90147223	1.383831932	-0.240375658	0.50256287	1.192040611	3.336988257	2.046309891	-3.835923203	2.80759528	-2.812023136	2.5550299	0.189749962	1.412508004	2.967724548	2.410937508	4.163047934	2.906207242	3.605968955	4.32221168	2.36913619	3.742277095
TCGA-HU-A4H5	-0.845657221	-4.034548732	3.977975712	2.481377213	-4.374814545	3.421752935	2.167156712	1.533721917	3.686812193	4.875270856	2.970464846	0.756767597	5.311863129	4.517664708	1.809292726	-3.020322547	4.482384146	2.610916321	4.326605356	2.086114068	6.468004812	5.140009092	4.103778183	2.955404033	2.614984604	2.931577809	2.914987448	3.650074048	-0.783647694	1.688649328	-0.251843746	0.783008915	1.355951642	4.93754739	2.196500378	-2.839525977	2.912568008	-1.892417551	2.879713035	-0.684179022	3.913579834	4.282309588	2.57338745	4.745440754	2.709259476	3.800950429	4.373608	2.938724833	4.681896506
TCGA-HU-A4H6	-2.655680816	-3.509506546	2.812504934	1.59269174	-4.643356469	3.332753623	1.576515573	1.224791621	3.454708869	4.214585209	3.278104146	-0.033009004	5.284567841	4.296482102	1.88391159	-3.289143778	4.898219286	2.603774509	4.592522209	1.954645871	5.2876996	4.616959737	4.162691106	2.967413973	2.035319533	2.969168068	2.824119221	3.844019242	-2.091606253	1.222405588	-0.231406768	0.418618973	1.337981946	4.635588899	1.204481721	-3.083440985	3.442987961	-2.49787621	2.957006185	0.06616273	2.166823138	3.785958914	2.325987094	4.468485319	3.142586357	3.757135125	4.422224619	2.581829513	4.228929633
TCGA-HU-A4H8	-3.261761324	-4.837788727	2.989515252	0.275473242	-5.190171723	2.531409709	1.80057189	1.471607722	3.048919136	3.981621935	3.116149502	-0.380442915	5.26716757	4.310175293	1.356922975	-3.439067485	4.559843208	2.705648566	4.612492677	1.093401929	4.165844979	4.056669006	3.409013221	2.96972576	0.18420786	2.934990006	2.871215993	3.004171834	-1.864686845	1.223341237	0.035099099	-0.254742891	1.280600664	3.888395928	2.353238865	-3.661461265	2.233926392	-2.542785436	2.030852632	-0.404907969	1.877008266	2.90029367	1.755717286	3.850661259	2.909335026	3.857722487	4.556071946	1.802551266	3.665380693
TCGA-HU-A4HB	-3.034180481	-4.236947589	2.640737908	0.845531211	-4.446766935	3.122170239	1.648171876	1.54313945	3.120589549	4.103571847	2.467306471	-0.181311616	4.794173878	3.856104906	1.8644419	-2.697746298	4.77853689	2.327958258	4.157126496	1.675107118	4.204384138	4.62605956	3.626262478	2.843900681	1.954236187	2.767561283	2.785108837	3.392695987	-1.840998146	1.37294248	-0.309292726	0.653301972	1.436229631	4.544428711	1.358380365	-2.939898151	3.09841308	-2.448141115	2.433534174	0.547727852	2.131550055	3.072476405	2.508470274	4.25229675	2.519352656	3.145207254	4.231091044	2.325243791	3.730885036
TCGA-HU-A4HD	-2.022470147	-3.078878659	3.446533825	1.893785732	-4.053120722	2.720613079	1.343735185	1.026580609	3.908382331	4.655541196	3.737489428	0.127648889	5.647937964	5.172760425	0.96315384	-2.672328886	5.053502836	3.138250189	4.824858557	2.044454134	5.063375411	5.052770062	4.329102031	3.129822648	3.053443956	3.276479525	3.356516293	4.15633611	-1.214309907	1.324719221	0.148805428	0.626202255	1.51000472	5.247930485	1.696395467	-2.220654186	3.96446993	-1.870201554	2.972643392	0.144108227	3.395388081	3.895015923	2.297642845	4.510092047	3.55216751	4.406754849	4.9858292	2.314017536	4.844609983
TCGA-IN-7806	-1.366326668	-4.07606156	3.941542629	1.822551616	-4.783477947	2.555127899	1.37812847	0.678190253	3.638996289	4.637710832	2.598359411	0.742581565	5.373285289	4.515168516	1.317242983	-2.494421459	4.329173361	2.695383292	4.585249432	2.370261028	5.985574345	5.278597633	4.001334195	2.905659769	2.36327808	2.92665509	2.891380503	3.017169578	-1.012185375	1.593022778	0.08970185	0.224196518	2.117628487	5.089984312	2.327770574	-3.36399722	3.061440009	-1.771133183	2.445440712	-0.1505177	3.335233682	4.273243515	1.790551658	4.104571234	2.473004568	3.640282572	5.163577742	2.405109211	4.580188953
TCGA-IN-7808	-3.985076089	-5.48476149	1.889237935	-0.422571335	-5.774071748	3.031217806	0.951536718	0.251657861	1.831928235	2.966120445	2.331738935	-1.210820795	4.729458193	3.994294128	1.210283033	-4.050649222	3.519839571	2.304313988	3.878018622	0.676258475	4.087103901	4.180741797	2.814247786	2.801297291	-0.041125301	2.823040469	0.757461628	1.580045209	-2.84698369	0.221157809	-0.569772959	-0.04309226	0.63965591	4.009994408	0.41558574	-4.378358391	2.227253755	-3.432378109	1.561987293	0.423130511	0.486582933	2.132763472	1.124497736	3.55485709	2.103388162	3.148588657	3.291433097	2.393857537	3.044074489
TCGA-IN-8462	-1.385106957	-1.956086491	4.252018358	3.476688403	-3.620330465	2.803931923	2.782470503	1.8570053	4.546818057	4.673433329	3.392638232	1.028804368	5.305173845	4.188741516	1.257042196	-2.716671029	5.109521297	2.643289294	4.665437257	3.121978594	5.988387837	4.707292241	5.009631254	3.008697102	2.464153145	3.159982157	3.848739262	4.818339226	-0.807352473	1.695820262	-0.135356009	0.838562085	1.525545207	6.279712441	1.371560034	-0.360013064	3.914353729	-1.19522816	3.604924796	0.45185716	3.258868705	5.164689167	2.508328436	4.848593076	3.518729795	4.178369673	4.99880832	1.88592258	4.642202611
TCGA-IN-8663	-1.654827958	-2.905144985	5.09566043	2.560097879	-4.306613811	3.056024364	3.224848837	2.469733358	4.784815081	5.161988391	3.986138196	0.061693837	5.664649061	4.495618001	1.61983769	-3.299443063	5.161462947	2.65480347	4.971672638	2.278918925	6.905024944	4.814885894	5.942756132	3.017310383	2.725018864	3.078818114	4.373338688	4.839330269	-0.686291923	1.703686221	0.276963395	-1.018501063	1.018668207	5.593777969	-0.334465887	-2.495514726	4.115185623	-0.706612661	4.10928072	-0.679307614	3.497501503	5.27163761	1.552747425	4.904683792	3.737646421	4.630613306	6.464229639	2.175626424	5.177378133
TCGA-IN-A6RI	-1.578860471	-3.995813243	4.199535032	2.175581661	-4.490358904	2.929866375	3.780782148	1.900660426	4.01494702	5.074126758	3.075357784	0.500109116	5.664705371	4.573655455	1.627166294	-1.687083996	5.415685109	2.882186854	4.884797746	2.257153155	5.668460948	4.775515194	4.254974636	3.007521928	3.17702462	3.024891564	3.885306941	4.241147196	-0.335281722	2.221279176	-0.089028692	1.907936736	1.666703858	4.065533179	2.19491385	-2.612319757	3.682316424	-1.847153888	2.788631752	-0.097689298	3.272888207	4.213632248	3.044772393	3.84195088	3.002836643	3.723344906	5.093982104	2.346335665	4.651922163
TCGA-IN-A6RJ	-2.286884478	-3.265778511	3.214222899	2.973618339	-4.737427099	1.176359363	2.825042039	2.119024683	4.238769461	4.230760252	3.578157656	0.885720388	5.554739723	4.337933221	0.164462549	-2.280580164	4.29300014	2.865349741	4.746112144	2.341686753	5.295631019	4.069902002	5.101839747	2.971993572	0.681494242	3.276676992	3.59213592	4.220314255	-1.222529087	1.563569093	0.047927072	0.342002039	1.130595137	5.935594089	1.286845817	-2.426131007	3.878638145	-1.507459132	3.087900492	0.49213676	2.246260265	4.270355056	2.420563777	4.503240183	3.895194195	4.178819306	5.404035815	0.533207112	4.387310355
TCGA-IN-A6RL	-1.298180239	-2.432601159	4.293137434	2.698311137	-4.188990386	3.479431278	3.118412933	1.838961803	4.09782165	5.170659355	3.298743286	0.368851052	5.436323157	4.405695632	1.850757858	-2.454991223	5.48412717	2.705989957	4.521944876	2.854101237	6.096019726	5.178004217	4.538239143	3.01284775	3.138816658	3.09403301	3.313525243	4.384812788	-0.804989626	1.541011956	-0.119541718	1.046664905	2.092823062	5.30779127	1.439275842	-2.436079185	3.596398298	-2.045123397	3.331206962	0.401967166	3.568933976	4.87979695	2.75294967	4.544965339	3.366048392	3.775710574	5.044501469	2.797955149	4.9786196
TCGA-IN-A6RN	-2.503132118	-3.910562987	3.074465763	1.462500256	-4.739889584	2.941884959	2.127702684	1.052911402	3.715406583	4.327771772	3.235499526	0.546807157	5.232260153	4.298168831	1.537827289	-3.04866404	4.909132118	2.63861577	4.418286095	2.123547892	3.417117094	4.093971348	4.017335418	3.038870194	2.176778544	2.988362821	2.795883456	3.462269757	-1.246288455	1.198920195	-0.237322762	0.554371909	1.656594981	4.318611985	1.385872522	-2.966959423	3.049254775	-1.870903696	2.739948652	-0.457140703	2.099677298	3.780493008	2.593624749	4.62902927	3.007834995	3.978160665	4.659582918	2.163261171	4.249458141
TCGA-IN-A6RR	-2.350234847	-3.573913401	3.252163864	2.010257897	-4.579459172	3.535617531	2.635681216	2.241636125	3.881470115	4.63800815	3.035724128	0.626359609	5.338785919	4.285698907	1.855657268	-2.723172484	5.38488436	2.656621613	4.687182582	2.679496827	6.084144955	4.968248471	4.560012725	3.000912634	2.616804401	2.961814863	3.906487932	4.068904893	-0.745998231	1.930667136	-0.218034379	0.244871797	1.719542688	5.149897064	2.028249544	-2.497483735	3.595164225	-2.143742111	3.179581782	-0.411768373	2.689753909	4.517045815	2.636507408	4.5477862	2.848036489	3.688209254	5.477146652	2.679502487	4.6383228
TCGA-IN-A6RS	-2.662801216	-4.129813073	2.831012157	0.89883314	-5.300516929	2.087213004	1.86284442	1.196435397	3.563379457	4.252375892	2.769125667	0.154137767	4.968109143	3.876804477	0.929638598	-2.615024153	4.181438134	2.479487615	4.701949583	1.74895462	5.382858583	4.708918844	4.306906706	2.899385385	1.518328375	2.828967588	3.224877746	3.187969631	-1.858243575	1.754910381	-0.203664447	0.646334315	1.328713604	3.86614951	1.422899526	-3.770559393	3.152036161	-2.288925909	2.620192507	-0.456290998	2.320134492	3.585542584	2.403994234	4.17626573	2.647660372	3.612471219	5.266410725	1.531296109	4.221933331
TCGA-IN-A7NR	-1.86304378	-2.910384777	3.69880822	2.562250277	-4.102508073	2.673445006	2.682536118	1.982412251	4.216723309	4.559364034	3.310593089	0.406680601	5.372632085	4.271519968	0.894527184	-2.836198347	4.649988825	2.734628141	4.68317243	2.722943066	5.810011155	4.441171692	4.961046474	2.974371949	1.402180615	3.135344231	3.511409655	4.151639131	-1.101914691	1.644488855	-0.093284714	0.226954032	1.416004974	5.971156014	1.062102323	-1.785366894	3.727566821	-1.629479838	3.25081735	0.517463524	2.833733911	4.480537437	2.444703381	4.497866754	3.368700594	3.918147879	5.11459603	1.811019745	4.512558335
TCGA-IN-A7NT	-2.060280254	-4.725477204	3.016490851	2.449126531	-5.270604292	2.146801441	3.620963746	1.744447191	3.953356086	4.663904087	3.776001552	-0.124536484	5.529809609	4.983367723	1.055194843	-2.856535009	4.841057869	2.991788244	5.284461591	1.55042525	5.434683569	4.185245659	4.239035415	3.170768102	1.96062451	3.209066919	4.09804695	3.840981025	-0.702852938	1.438016754	-0.046253669	0.936377841	0.635876183	4.536481245	-0.582708596	-3.932487127	3.929888941	-2.120207236	3.169522367	-0.184934205	3.307530505	4.517618698	2.439789374	3.81195658	3.42815303	4.866063088	4.414802314	1.961384102	4.837455522
TCGA-IN-A7NU	-1.316045846	-2.032842836	4.626836687	2.894778973	-3.740339164	4.019329951	2.936431262	2.176737465	4.853630401	5.281656722	3.444940545	1.010732328	5.354487751	4.511869492	2.721387464	-2.69218834	5.338022329	2.772151029	4.932786985	3.60284734	6.49192561	5.445047913	5.635896763	3.09180021	2.926556065	3.086129424	4.588334222	4.363585457	-0.93082457	2.270616019	-0.133940153	0.290752106	1.564116587	5.437716329	1.233460467	-1.123247762	4.160514969	-0.968175212	4.064173127	0.541904709	3.736953991	5.30536096	2.473159354	5.272601414	3.438331353	4.219137212	5.076950192	3.013172521	5.064721669
TCGA-IN-AB1V	-2.095780014	-3.577241264	3.958247008	2.743172311	-4.369550204	1.69113733	2.476370704	1.804926962	4.126214037	4.331207998	3.409856146	1.203868984	5.356287257	4.38135027	0.103900104	-2.269288225	4.683534917	2.796870424	4.384394462	2.244362487	4.897617302	4.136056773	4.637587085	2.951100376	0.818153987	3.154246692	3.324964395	4.184015857	-1.066710632	1.313189255	0.079862911	0.553210226	1.705791081	5.90050428	1.771115838	-2.250498935	3.50612409	-1.527614784	2.90482437	0.41505402	2.542278564	4.463089903	2.397025188	4.488730921	3.545649453	3.989969784	5.149940437	1.296663216	4.254673639
TCGA-IN-AB1X	-2.908444743	-4.074194593	3.300431906	1.428027671	-4.661281307	2.491119932	1.354661664	1.655958175	3.785927825	4.377037512	3.02883156	0.348154364	5.087056045	4.142924799	1.089984497	-2.532970951	4.139494555	2.614785451	4.522535408	1.558388151	4.9419873	4.144405577	4.271269638	2.91108077	1.097343068	2.988563855	3.100532728	3.882278983	-1.110944298	1.371585874	-0.084611321	-0.067281189	1.147639596	4.410452045	1.58580756	-3.108178545	2.965086168	-1.825370596	2.669180385	0.754733152	2.205043634	3.521583532	2.26823299	4.10899218	2.908988299	3.769011331	4.264006754	2.063354392	4.03352784
TCGA-IP-7968	-1.536981689	-3.179595798	4.045331387	1.512152299	-3.718201476	3.019798665	1.154906929	1.292313158	3.955925634	4.685036737	3.017264441	-0.099880914	5.381195899	4.565492193	1.491909133	-2.731210009	4.31988761	2.720904903	4.591929573	1.960537659	5.336126926	5.012525243	3.85653078	2.901666948	2.081521208	3.010497834	3.546550342	4.059876921	-0.363046216	2.005844174	0.151667536	0.438492406	1.697125837	5.64975354	1.249151346	-2.020558965	3.11446038	-1.299148403	3.020440712	-0.305689506	3.580741663	4.506863714	2.217877934	4.028578956	2.579502892	4.031467114	5.151204666	2.549031101	4.700378892
TCGA-KB-A6F7	-3.311893685	-4.79057206	1.759533557	0.833819134	-4.995643441	2.683106786	2.299533318	0.706077888	3.200446466	4.069342372	3.182850571	-0.505777631	5.513153048	4.829069041	1.681775297	-2.664389722	4.267828378	2.919045078	4.871900147	1.157859191	3.873108264	4.049483307	3.627063469	3.025419385	1.952814672	3.135971977	3.446205436	4.000227242	-1.515992439	1.672860768	-0.090436981	0.634134951	1.504441149	3.770347478	1.503853453	-3.706019142	3.040359238	-2.549483837	2.019531925	0.311399928	1.626148063	3.03525699	2.276770992	3.40788781	3.131372347	3.776081691	3.766994112	2.104665935	4.123029132
TCGA-KB-A93G	-2.895020051	-4.097024959	2.738164166	1.928775926	-4.825097499	3.599913203	1.681802458	1.563624556	3.51802829	3.806250697	3.005005618	0.066691891	5.012067199	3.935120109	2.126599253	-4.627464835	3.54919176	2.065359434	4.13295331	2.240685771	2.574502421	4.586094069	3.229857052	2.842829676	0.634159701	2.746868238	2.724817653	3.818946675	-1.71995479	1.196789257	-0.308425229	0.324384298	1.059237888	5.448790503	0.207542577	-2.686447151	2.983900818	-2.187485233	2.572037801	-0.084051808	2.035524208	3.91515019	1.637927927	4.631233602	2.882471478	4.014196048	4.106004958	3.217080688	3.825850514
TCGA-KB-A93H	-2.857361519	-4.454265801	2.812183537	0.838948827	-4.901677071	2.879273307	0.826707463	1.514647571	3.243417002	4.414184018	2.989018296	-0.711895576	5.605392111	4.612521143	1.552733308	-2.939672335	4.101025716	2.892512569	4.990060653	1.547468089	5.962722511	5.058974235	4.065867912	3.013261119	2.641377699	2.984876891	3.564268857	2.904496924	-1.765827318	1.486623124	0.034363751	0.189219378	1.30867644	4.137352968	2.34647595	-3.628081333	2.992187652	-2.338668704	2.379777215	-0.792351688	2.030520664	3.177904596	1.73217728	3.779914649	2.627356551	3.938995973	5.278109348	2.393109494	4.23932399
TCGA-KB-A93J	-2.654582965	-2.337512854	3.272930518	2.156101965	-3.903942535	3.250467884	2.160800252	2.326753586	4.248407603	4.749462473	3.292630995	0.899854929	5.51681455	4.429081068	1.781390833	-1.715453643	5.469089201	2.787118517	4.563893669	2.86029189	5.321461842	5.740994314	4.726222751	3.020962928	2.717959175	3.063940911	3.259268069	4.172874893	-1.048581404	1.728556264	-0.073811659	0.725899361	2.745272507	5.022832465	1.772888761	-2.231066108	3.91926939	-2.471137011	3.16083561	1.146156613	2.455565167	4.259968792	2.264768091	5.068646013	3.278383957	3.537704482	5.258711246	2.816427057	4.654375449
TCGA-MX-A5UG	-3.145586049	-4.708028932	2.902996681	1.096898916	-4.77293932	3.116932998	1.34093787	1.163172584	3.055177201	3.468992603	2.650436582	-0.154476257	4.669665481	3.8954752	1.496009349	-4.162937416	3.750087251	2.112051296	3.930127156	1.637389522	2.602328166	4.194905636	3.126669939	2.776984981	0.129522849	2.721286852	2.215106227	3.286837218	-2.061647856	0.893421891	-0.345870059	0.214282116	1.033069697	4.97295764	0.343069169	-3.172047166	2.745511447	-2.29634294	2.228060726	0.121082125	1.888148634	3.333777904	1.599117165	4.263604455	2.434418961	3.592582561	3.616547041	2.671360203	3.347059585
TCGA-MX-A5UJ	-3.255386825	-4.68041819	2.892795527	0.842768692	-5.090348334	3.245307056	1.994311996	1.422411717	3.187924112	3.79663668	2.893818209	-0.385782183	5.270261656	4.380652976	1.897639086	-3.785402382	4.141462283	2.609867438	4.62180211	1.59171892	3.541923848	4.048687519	3.577418338	2.992048212	1.017307829	2.97061676	2.746266371	2.871321315	-2.270954106	0.922080998	-0.218211013	0.15742924	1.225390168	3.76422882	1.511245368	-3.31824116	2.653282781	-2.633314479	2.363916311	-0.034772582	1.823767799	3.190174939	1.75847627	3.962410198	2.833711827	3.761880551	4.082224833	2.777477073	3.660332928
TCGA-MX-A663	-2.059759262	-3.397726505	3.537883127	2.139864297	-3.843707597	3.562423369	1.897694597	1.13196723	3.367128291	4.127215984	2.990544665	0.563505831	5.386061609	4.665322519	2.447984404	-3.127179091	4.12706519	2.523087815	4.513371168	2.316465572	3.350005021	4.424666416	3.497468063	2.999116658	2.075768308	2.950162003	3.182172922	3.993956155	-1.838962296	1.419768389	-0.12644139	0.812418956	1.268008348	5.674548883	1.146897125	-2.071467088	3.79654469	-2.123470359	2.39994279	0.063567557	2.689034629	4.006606788	2.027934794	4.095569991	2.775989172	3.97588568	4.094272366	3.114605365	4.316967499
TCGA-MX-A666	-2.345529238	-4.512822183	2.957744438	1.413364403	-4.289179218	2.772179778	1.593459606	0.958922098	3.397525083	4.29147442	2.844143576	-0.03320457	5.339417518	4.741408548	1.747521863	-2.52146123	4.53519303	2.749055911	4.585411945	1.536762956	4.588121292	4.703268688	3.596986751	2.900374126	1.769664017	2.935314454	3.126520319	3.956479927	-1.309551391	1.415189369	0.043281623	0.774136522	1.434367081	5.035319535	1.837508701	-3.037962208	3.256962626	-2.50664798	2.259912011	-0.203147258	2.782059837	3.555437413	2.178503853	3.875640791	2.500729879	3.61340865	4.031776247	2.649936825	4.23103009
TCGA-R5-A7O7	-2.246116981	-4.254248019	2.626767139	1.804103655	-5.008011915	3.071933345	2.539279263	1.388264526	3.086020334	4.364031603	2.805017087	-1.141123969	5.239638279	3.963328572	1.745319721	-3.216731341	4.243149881	2.472881768	4.674999665	1.672818208	5.044212842	4.828143343	4.371895005	2.911725904	2.375690131	2.890767528	2.826883704	3.657647152	-1.680302659	1.575184023	-0.38288789	0.754097102	1.196062067	4.555265336	0.835636228	-3.295486462	3.323649288	-2.410434509	2.695423164	-0.481815716	2.65348334	3.425595027	2.45296074	4.129842788	2.635109366	3.686462354	5.079628348	2.481334691	4.386350061
TCGA-R5-A7ZF	-1.623700917	-3.687364983	3.834109194	2.241031885	-4.674621108	2.923880875	1.753483048	1.61151227	3.924629896	4.950819159	2.949030593	0.427506961	5.518425869	4.349237843	1.5617606	-2.599485541	4.662648137	2.711986073	5.163953221	2.193313379	7.079236195	4.990991785	4.853771351	3.014040971	1.680618532	2.898676201	3.892306773	3.908129475	-1.18339366	1.986890848	-0.040789664	0.058273187	1.015109675	5.236964745	1.567360218	-2.304610991	3.074471563	-1.79233158	2.984175728	-1.001007715	3.270795346	4.425881754	2.415605919	3.721096604	2.61900463	4.123231727	5.325093203	2.447774583	5.057149863
TCGA-R5-A7ZI	-3.784090362	-3.617240707	1.7422948	1.252434978	-4.6708273	3.294822274	1.421144856	1.53714594	3.538038787	4.163061607	3.159896625	0.46747069	5.32022976	4.35013346	2.125524559	-2.3088145	4.388015112	2.801411884	4.865672199	2.462553467	3.846655164	4.56385144	4.884607535	3.114605782	1.706424354	3.134515718	3.491040893	3.204037694	-2.228034314	1.449548656	-0.384746955	1.085091829	1.397066885	4.022431617	1.914904816	-2.820602517	3.207778749	-2.650844233	2.278565101	0.868063235	1.321000152	2.644408641	2.887184263	4.187249945	3.291533347	3.62932525	4.3408258	2.282388983	3.943764464
TCGA-R5-A7ZR	-3.284020945	-3.317133244	2.119956938	1.082069041	-4.203315882	3.319800931	2.226982633	1.6969798	3.75931144	4.471855505	3.645771989	0.638604519	5.704519803	4.786331527	2.173894339	-2.204966007	4.713599897	2.99995032	5.072928745	2.717504426	4.264466716	4.777034864	4.290822168	3.160858093	2.486683241	3.181628907	3.933099171	3.987175639	-1.420321467	2.037645949	0.044049385	0.024248103	1.664386407	4.076939022	2.783099489	-2.262283792	3.449746751	-2.23803275	2.481024988	0.069594074	1.677664049	2.755457618	2.628373679	4.404151022	3.529484368	4.15422693	4.989141845	2.300253121	4.530012579
TCGA-R5-A805	-2.495724463	-3.564912439	3.176574418	2.234154536	-4.461328015	3.057043671	1.744939392	1.873043276	3.689113115	4.231348955	3.193295508	0.337304872	4.96703043	3.761384328	1.334896687	-3.111458552	4.318035709	2.358876871	4.20329101	2.313278239	4.830342755	4.967769261	4.365779751	2.865757877	1.507768348	2.890248628	3.305447122	4.13595325	-1.20208113	1.695808229	-0.206590433	-0.267026011	1.694763631	5.159842944	1.187071342	-2.278862766	3.279586027	-1.684341718	2.948513736	0.21080318	2.497625275	3.959360819	2.296847241	4.871422085	3.205843952	3.638444774	4.723377315	2.20827519	4.188691458
TCGA-RD-A7BS	-2.393677546	-3.154632561	3.138424775	2.455032194	-4.398180831	2.926198832	2.374221295	1.841440287	4.067765812	4.381578775	2.908636874	0.669357928	5.028589857	3.984060654	1.283085326	-3.04786064	4.623538595	2.516775309	4.588121851	2.6088211	5.282156519	4.208721311	4.736922701	2.914951126	1.255706581	2.973826891	3.445791412	4.001493694	-1.342542271	1.457193881	-0.312836682	0.391129408	1.239007781	5.06055346	0.884765299	-1.855889361	3.615707552	-2.02587173	3.179773119	0.400758014	2.345134785	4.394657218	2.59080986	4.520810438	3.021308049	3.67337786	4.77236834	2.217928456	4.272195369
TCGA-RD-A7BT	-2.429593851	-4.136236383	2.943070148	0.891240171	-5.275934548	2.557039362	0.825580013	1.186230753	3.119699322	4.24773664	3.036241952	-0.131760723	5.540721704	4.503560961	1.151629076	-2.94834125	4.39037609	2.788508913	4.817477606	1.836417292	5.643199348	4.762834785	4.026761236	2.99056752	2.14624294	2.994893439	2.525407957	3.326727099	-1.658285631	1.214085813	0.020478915	-0.097918415	1.161890018	4.605546604	1.937540195	-4.055049355	2.600006516	-2.682286106	2.221321337	-0.524126899	2.530423357	2.91597568	1.900230825	3.737229222	2.619065534	3.787619575	4.872817956	1.886827349	4.468877522
TCGA-RD-A7BW	-2.00420422	-2.573634899	3.948818664	2.964121581	-3.4438916	4.092415884	2.661491658	2.133277838	3.772422468	4.215210389	3.157469251	0.961655349	5.015132778	4.308114896	2.846205167	-3.265477187	4.66840309	2.315230503	4.357183629	2.97524758	4.256784757	5.140914431	4.453685163	3.012949845	2.113314647	2.857233335	3.297574543	4.341613932	-1.364593815	1.826808008	-0.470901212	1.781699572	1.436401289	6.226009925	0.706622059	-0.930310335	4.248256926	-1.709999835	3.277513451	0.162223617	2.828606256	4.993297267	2.248305078	4.832921842	2.880284457	4.157563073	4.020888855	3.237345348	4.261081138
TCGA-RD-A7C1	-3.275134134	-4.576923635	2.47210323	1.321327848	-4.761071601	3.292474476	1.086507776	1.140517861	2.73324047	4.211386694	2.685686608	0.028974599	5.136106536	4.067011821	2.222014114	-2.901335704	4.242060354	2.503718339	4.634595156	1.467328236	5.121964073	4.865004283	3.943031543	2.931721642	2.22361274	2.763546917	3.057833469	3.117850279	-2.089779534	1.787123589	-0.43823134	0.488860193	1.19150091	4.319187959	2.034137349	-3.420135869	3.345787406	-2.299663496	2.242655994	-0.261148715	1.77730464	3.46532549	2.411387417	3.992134024	2.749731434	3.608403776	4.274881464	2.658415246	4.322424059
TCGA-RD-A8MV	-3.133246217	-3.551193695	2.376045661	1.098015726	-4.590296973	2.903974185	1.577446065	1.61715393	3.639837812	4.344857481	3.029100842	-0.219228281	5.094091377	4.186443594	1.682680897	-2.976088245	4.686088259	2.583391848	4.361397578	1.853111138	4.223265607	4.634362604	3.882547827	2.888604612	1.874374059	3.025382248	2.692981208	3.577032431	-1.615891275	0.947810897	-0.253012085	0.267697235	1.317446251	4.078877914	1.281574635	-3.073689395	2.737774748	-2.735213327	2.737942553	0.853046731	2.114997835	3.572462368	2.076539365	4.659188554	3.066760923	3.541159201	3.968108022	2.390630164	3.919203924
TCGA-RD-A8MW	-2.766542471	-4.176341087	2.385956524	1.630125733	-4.909100731	3.489790159	2.539257807	1.414048311	3.614670538	4.275656958	2.91788828	-0.743128081	5.139507363	3.886499278	2.123910696	-3.500490865	3.997997375	2.226410057	4.327317504	1.769482844	4.678201562	4.353276758	4.089660574	2.917217702	1.587730082	2.899865923	2.628051257	3.654109207	-2.085866466	1.005418238	-0.412668504	0.721659506	1.000090937	4.131752749	0.599284628	-3.494693906	3.223385627	-2.738496009	2.686293517	0.335097828	2.264848395	3.365806102	2.221011215	4.251348201	2.986923095	3.772520348	4.121092512	2.862620507	3.745224985
TCGA-RD-A8N0	-3.471240508	-4.667314994	2.285120428	0.589266575	-4.829484574	3.281097393	1.242199575	1.148880877	2.708516472	3.346642312	2.602950176	-0.355673791	4.615935598	3.751691981	1.767596654	-3.93306393	4.305151139	2.132748548	3.926071541	1.416938126	3.290774428	4.342940637	3.539302171	2.844923895	0.452507407	2.682885014	1.996335664	3.073642569	-2.367566658	0.806624052	-0.528994081	0.582916234	1.199579829	4.709085466	0.959445325	-3.323001014	2.888410095	-2.928482506	2.230260456	0.022067516	1.354402428	3.079558398	1.904995617	4.174963726	2.393900394	3.563740573	3.599705169	2.485242506	3.122809591
TCGA-RD-A8N1	-3.609007066	-4.772973345	1.884446048	0.496774487	-5.249078292	2.949533222	0.912774719	1.09727169	3.080680445	3.311001247	2.7057916	-0.468271212	4.866390973	4.090712541	1.371812865	-3.745829111	4.062330962	2.420744905	4.084586468	1.191597029	3.585766993	4.520302545	3.143840794	2.787539839	1.196662272	2.870827695	1.867072545	3.006655693	-2.313679211	0.482232531	-0.405440782	0.323956129	1.445539629	4.073025827	1.044313375	-4.142863806	2.733524783	-3.188809972	2.017295014	0.430243818	1.347360395	3.057625509	2.06323888	4.02211679	2.818602673	3.446616226	3.653428728	2.58897274	3.443454924
TCGA-RD-A8N2	-1.170768987	-1.990764092	4.825720048	3.673729432	-2.96754819	4.288863168	2.916297087	2.121734001	3.860382729	4.59002918	3.540769514	1.22162133	5.148602567	4.503472468	2.896545261	-2.846716448	4.814868028	2.23958305	4.103351034	3.271893904	3.960928216	5.51115911	4.390289751	3.100837926	2.201867656	2.808947097	3.487375286	4.811743502	-1.020278163	1.972501594	-0.311224432	2.464217344	1.74159807	7.859599342	1.566552189	-0.3760527	4.432837325	-1.204645071	3.550090878	-0.849482605	3.490155433	5.522284824	2.497463655	4.872042329	3.169047282	4.914969059	3.887327255	3.549995506	4.392709617
TCGA-RD-A8N4	-1.331153919	-2.112708815	4.485556842	3.607999617	-3.181467514	4.418413553	2.356080011	1.775972541	3.259200293	4.337469427	3.348898685	1.489787016	5.335687805	4.683968021	2.954989306	-2.244818813	4.672932819	2.437214145	4.053785081	2.873069287	4.18775022	5.029394004	4.283171505	3.098439275	2.314691204	2.927514211	2.979186156	4.65214389	-1.291242817	1.791135539	-0.392749997	2.661405964	1.603049867	7.223562876	2.002558298	-0.759326885	4.400309667	-1.788445117	3.065416912	0.058768712	3.257407602	5.165749253	2.882004309	4.446238327	3.236290709	4.584210872	3.465677216	3.743643724	4.278124836
TCGA-RD-A8N5	-2.601155982	-3.734086603	3.165496128	1.781360043	-4.846775397	3.407937904	1.376275537	1.640848009	3.588464722	4.32425885	3.110334765	0.42587633	5.016579551	3.929555499	2.034500358	-4.072754464	3.875606492	2.252871079	4.350547216	2.622124545	3.117193552	4.960912383	4.046971547	2.978321387	1.256017136	2.819628599	2.998989014	3.440228438	-1.795855888	1.388191804	-0.360488925	-0.125069289	1.308158106	5.465125253	0.854270406	-2.62126938	3.223799453	-1.999707114	2.649239842	0.127378912	2.264335359	3.814386381	1.621840012	4.822270218	3.11848557	3.853362681	4.608848332	2.932932986	4.287252966
TCGA-RD-A8N6	-1.282979982	-3.227490504	4.269489296	2.590413344	-4.128867015	3.487713562	1.908347656	1.298314118	3.826821919	4.569191373	2.984876344	0.67151565	5.366672541	4.624330563	2.348574944	-2.770813914	4.651551504	2.608361798	4.405607599	2.046020308	5.739455115	4.997685444	3.896892907	3.008862934	2.674920241	2.973217322	3.031462231	4.081477225	-0.903886644	1.457514077	-0.060484061	1.180070139	1.658755738	5.959353906	1.884694871	-2.605428697	3.758635076	-1.575914956	2.906428376	-0.304477227	3.5256576	4.381362968	1.952711829	4.210086158	2.617131017	4.095306009	4.919786784	3.163425126	4.696248922
TCGA-RD-A8N9	-1.691119052	-3.244102955	3.432445167	2.308035937	-3.904802678	3.673874653	2.063258779	1.720135845	3.530424659	4.040774678	3.238762447	0.492164085	5.027247769	4.315986712	2.340089944	-3.540352046	4.57174427	2.386933874	4.27689418	2.567670634	4.322933994	5.072333899	3.914976986	2.962494166	2.156439655	2.892562431	2.994193752	4.154573266	-1.485143083	1.389039469	-0.365972842	1.510797797	1.68312732	5.739315212	0.992139782	-2.143073629	3.355771066	-2.029478626	2.805697658	-0.098823948	3.140468951	4.373361214	2.14918117	4.673577607	3.052661413	4.087782054	4.19133303	3.126401173	4.293050821
TCGA-RD-A8NB	-3.248439381	-4.954664387	2.797891114	0.601701922	-5.202344445	2.908242324	1.737935644	1.463720009	3.17551875	3.616614494	3.02120161	-0.140073959	5.000600027	4.134914205	1.31968837	-3.66767897	4.106469544	2.491394985	4.506931347	1.395688071	3.628831692	4.250408317	3.515182248	2.909190517	0.482749847	2.890245149	2.683345866	3.198357157	-2.200924398	0.833263368	-0.238983666	0.394678194	1.083393779	3.902497789	1.131986834	-3.602419189	2.520896199	-2.660231396	2.345804516	-0.112616903	1.879749898	3.337315651	1.869061147	3.959384634	2.653808373	3.825716314	4.025060467	2.35610491	3.766797561
TCGA-SW-A7EA	-2.993040457	-3.969127275	2.986785739	1.277094417	-4.81693686	3.586812256	2.628600987	1.990251713	4.003251516	4.27589238	3.615960219	-0.256216769	5.437856666	4.56906691	2.405237242	-3.463992551	4.738225771	2.854100696	5.171726842	2.02574445	4.572052646	4.520352214	5.039090446	3.155392989	2.126750165	3.184583407	4.541942557	3.598360518	-1.766004577	1.850097529	-0.073863351	0.051279175	1.117986276	3.426159092	1.063004574	-2.72196121	3.340189727	-1.433587526	3.433983328	-0.106131814	2.042166655	3.364274467	2.346720023	4.56478039	3.458326597	4.392228099	4.564814581	2.490001027	4.393174054
TCGA-SW-A7EB	-2.232949424	-3.04850112	3.391209402	1.828370761	-3.89476831	3.4861434	1.63035372	1.366511031	3.404456164	4.470677587	2.969460819	0.554345688	5.38351822	4.62021078	2.25474851	-2.363287004	4.472113459	2.713392583	4.459345707	2.117722579	4.841252639	4.588066214	3.798931131	2.991829197	2.792291946	3.037819188	3.043141432	4.098285089	-1.672579784	1.415176809	-0.099728843	0.72846098	1.16912534	5.286646825	1.454424977	-2.146062679	3.517186569	-2.175234809	2.469789644	0.178498682	2.725047587	3.444931337	2.685855076	4.122621173	2.969442576	3.711285806	4.563720245	2.81062275	4.23365721
TCGA-VQ-A8DT	-2.455333791	-3.693735348	3.240278764	1.458037284	-4.645400185	3.035928781	2.259318729	1.756757463	3.65322264	4.669322514	3.178185873	0.162239714	5.281709037	4.227443637	1.626740829	-2.435444231	4.960635025	2.726914641	4.650928073	1.816417029	4.934995338	4.71942274	4.405789566	3.008800135	1.71931123	2.997466587	3.222799246	3.806326404	-1.843546494	1.483197836	-0.100448454	0.02296534	1.531264315	4.229185944	3.049082192	-3.124271276	2.87916452	-2.266168414	2.649271773	-0.18505583	2.67820522	3.373764707	2.442892408	4.297325319	3.227518885	3.857175847	4.859559436	2.139431515	4.507625412
TCGA-VQ-A8DU	-1.169608145	-2.920028734	3.684273897	2.08824295	-4.222606247	3.453565992	2.271661702	1.398219103	3.338966242	4.498879001	2.872195046	0.678909666	5.396624846	4.380873647	2.124979614	-3.281787291	4.315801622	2.63184395	4.788762576	2.368425017	6.120747228	5.277422138	4.287859507	2.942778391	2.820467729	2.832502104	3.438761087	4.065522093	-1.061822593	1.868066284	-0.031835082	1.30642575	1.567217831	5.7920381	1.415138045	-2.676469504	3.880428076	-1.616708404	2.739883305	-0.746333222	3.262515025	4.471997238	2.175178526	4.219247407	2.50445559	3.855513161	4.986930042	3.030652924	4.691158114
TCGA-VQ-A8DV	-0.046654366	-1.283386897	4.303255979	2.996420203	-1.973176698	4.253735098	2.56268891	1.730222518	4.315163486	5.471974623	3.500556044	1.721099187	5.737570026	5.157425004	3.430980627	-0.658117318	5.094421467	2.807365806	4.615182833	4.037206602	6.335096982	5.43019967	5.1571962	3.244702068	4.223379821	3.051760596	4.379435577	4.912693375	-0.953590254	2.711504455	-0.041849844	1.29242778	1.788222646	7.533315591	2.669010832	-0.130099971	4.889063729	-1.969509678	2.915172685	-0.871129013	4.078236323	4.789266616	3.507279276	4.784077798	3.208034416	4.182571117	5.041674365	3.485073722	5.359283225
TCGA-VQ-A8DZ	-1.287771143	-3.25931205	3.932182036	1.699589587	-3.88446147	2.746500718	2.223320744	1.798777576	4.314254579	4.854836023	3.239729657	0.257492045	5.631680067	4.670392386	1.290846785	-2.275883711	5.015016945	2.849515411	4.763546675	3.045961732	5.28529393	5.088156478	4.677585623	3.021815605	3.290904594	3.180322044	3.619491479	3.65573791	-1.273249463	1.611353087	0.043514512	0.352612693	1.80614247	4.501111669	2.257328782	-2.138364945	3.639568174	-2.102673921	3.201020737	0.147705945	3.622787128	4.064903766	2.279508794	4.400190955	3.239317008	3.794356477	5.149214232	2.381942705	4.301551876
TCGA-VQ-A8E0	-1.897907621	-3.055587201	3.988290156	3.188439008	-4.037502754	3.759592313	2.775019763	2.328772213	4.469777089	5.478907465	3.510961625	1.524482042	5.62959395	4.858301772	2.197589181	-1.127461308	5.330020367	2.895673846	4.713418527	3.026565812	4.709493163	5.6646042	5.040867851	3.190180931	3.068576249	3.094807676	4.172640049	4.298881503	-0.833929308	2.370254537	-0.050857052	1.076308052	2.181172752	4.851694878	3.193997081	-2.628043007	3.692462296	-1.66856641	2.956992541	0.862740257	3.605443083	3.902750441	3.222019266	4.717639614	3.681628583	3.847492899	4.929080234	3.097648983	4.74232605
TCGA-VQ-A8E2	-1.867039453	-3.588744553	3.618472789	2.116892839	-4.406057525	3.90069612	0.837825615	1.265918821	3.900112194	4.084979761	2.708353315	0.555392728	5.702650613	4.826677898	2.685258021	-2.918460768	3.972700364	2.622960048	4.510902976	1.910142204	5.315040168	4.532808738	3.503285668	2.888040898	2.047762994	2.814061705	3.513079928	4.364710694	-0.672748089	2.122195777	-0.014964637	1.231627516	1.272539028	6.019126915	2.30202067	-2.499491209	3.792393632	-1.780956051	2.519725895	-0.653511991	2.785339595	4.393219874	2.201426601	3.956482155	2.052422873	3.800874498	4.800292781	3.456000886	4.368276288
TCGA-VQ-A8E3	-3.496264114	-5.552503348	2.230950335	0.381709219	-5.699879329	2.384121004	1.102098633	0.634560849	2.700594341	3.911958518	2.739010566	-1.301158893	5.048139263	4.319272414	0.894922335	-3.853929652	4.008249555	2.685586348	4.694883934	0.419647424	4.875022871	4.170159835	3.516775518	2.885632469	0.714558566	2.921230164	2.097896512	2.948817409	-2.116648046	0.666528027	-0.137464522	-0.433614447	0.77539912	3.546084474	1.809479021	-4.566633162	1.955417912	-2.816757376	1.860142796	-0.347040849	1.238261126	2.616855015	1.530419747	3.909711356	2.411557526	3.879788971	3.715382612	1.789645175	4.062842437
TCGA-VQ-A8P2	-1.830620952	-5.405934813	3.460713408	0.655087377	-5.816072334	2.421217362	2.25441487	1.084544708	2.768645185	4.276362576	2.796020993	-0.318160654	5.295551196	4.29419261	1.106110158	-3.066979213	4.391478295	2.640520528	4.736135636	1.117072486	4.326014188	4.194770189	3.615715827	2.979472524	0.610769159	2.789703877	2.466088755	2.519483309	-2.086228015	1.091034032	-0.12319493	0.413430012	1.444851346	3.353588554	2.387645428	-4.311642474	2.144370009	-2.776702107	1.931423236	-1.282410306	3.353749065	2.897468152	1.882042692	3.579347362	2.421279073	3.6283231	4.633519073	1.829446501	4.060659903
TCGA-VQ-A8P3	-2.456400539	-4.536929793	2.954845696	0.812713945	-5.421005325	3.00303018	2.038804075	1.508469885	3.558711113	3.877151665	3.176784023	-0.355906747	5.180948417	4.220307338	1.676166014	-3.546232118	4.179718987	2.472066733	4.727631771	1.859728444	3.172406934	4.225355877	4.180374318	3.001781331	0.892936421	2.870072436	2.913540229	3.173326005	-2.048782252	1.123960636	-0.225227901	0.07713014	1.171101676	3.522002628	1.680678317	-3.252582857	2.78255467	-2.547211347	2.496094448	-0.62350381	2.468074446	3.225571731	1.706887376	4.116314317	2.78560529	3.76434091	4.743402016	2.347458985	4.018425563
TCGA-VQ-A8P5	-2.271525605	-4.008055735	2.562897906	1.201394736	-4.672527226	3.006998409	1.460975559	0.776285128	3.381450601	4.124191266	3.52432601	-0.427095158	5.424509739	4.599103044	1.213600863	-3.110051484	4.217339993	2.780156957	4.726208478	1.816610986	4.706761793	4.825370556	4.12001474	3.060748413	2.026940656	3.122392786	2.729130777	3.085553287	-1.811774739	1.112765873	-0.0616156	0.652827044	1.477384323	4.387450832	1.476264075	-3.499852095	3.122001558	-2.397574499	2.621060239	-0.24897535	2.972848064	3.902861741	1.908528236	4.090985806	3.477492803	3.993709064	4.773990517	2.523388362	4.650789475
TCGA-VQ-A8P8	-2.860344319	-4.361667228	3.003079277	0.891379546	-4.830675077	3.184497352	1.817684872	1.507220696	3.400339243	3.899927552	2.886119181	-0.083988576	4.954416335	3.897951234	1.672744556	-3.446042804	4.211936081	2.349529009	4.336719266	1.578336659	3.66398024	4.325842821	3.677579507	2.904440995	0.950766085	2.768775522	2.63099159	3.203316362	-2.087711928	1.095919189	-0.257748151	0.182935348	1.281764604	4.189256587	1.659521841	-3.063544381	2.879150387	-2.296075557	2.551526568	-0.049116311	2.128534603	3.345456136	1.923884641	4.312258528	2.637826337	3.641404752	4.173505793	2.483167468	3.791421674
TCGA-VQ-A8PB	-2.541611783	-5.208921888	2.693114239	0.668190922	-5.694705716	2.449688846	2.143894827	1.058293381	3.223141427	4.083453055	2.836616258	-0.292448337	5.041749941	4.02205517	1.078293957	-3.667905745	4.468272849	2.347774214	4.59577086	1.27609258	3.960233648	4.30158911	3.801044922	2.947740042	0.746628837	2.66575448	2.68192781	3.115391096	-1.945267812	1.097821975	-0.172050767	0.357471257	1.259142608	3.606683842	1.58237556	-4.157088763	2.354919746	-2.281767841	2.28904356	-1.691951135	2.462998904	2.994484779	1.94258571	3.84063651	2.36454397	4.045687078	4.414454523	1.707291092	4.15983943
TCGA-VQ-A8PC	-2.632699661	-4.079392081	2.915455366	1.61230149	-4.710607044	2.816227307	0.55247259	0.938300026	3.396444337	4.350852015	2.866077951	0.029859629	4.990172927	3.861331638	1.288465714	-3.560826933	4.396515409	2.358615368	4.156761119	1.688605658	4.894124782	4.628499805	3.674547292	2.807404273	1.630180806	2.804675463	2.454614706	3.747201551	-1.572325397	0.988612462	-0.17196502	-0.054374546	1.353657788	4.857805863	1.266613281	-3.457829362	2.996585897	-2.406802494	2.432453597	0.046609671	2.432996265	3.711198387	1.814569526	4.747269816	2.534245916	3.462090778	4.458730619	2.349273701	4.403341446
TCGA-VQ-A8PD	-3.226987759	-5.005021484	2.837102022	0.584354673	-4.970063119	2.906845584	1.089649617	1.160528316	2.910922743	3.705097567	2.74085889	-0.543839097	4.737409592	3.825797778	1.166076149	-3.856142595	3.92468121	2.22786441	4.023078322	1.201869908	3.199863697	4.298744225	3.16006084	2.775843559	0.350395594	2.755997316	2.153551216	2.978404452	-2.272653983	0.80853092	-0.258798927	-0.201405506	1.27845033	4.060253684	0.682350044	-3.676766486	2.649066491	-2.564465697	2.23867562	0.147284393	1.861883282	3.23537501	1.692738253	4.228108321	2.597312803	3.578901725	3.893714745	2.461872773	3.301428321
TCGA-VQ-A8PE	-2.687618554	-4.423298992	2.856691719	1.439810105	-4.737138399	2.656442571	0.906193528	0.940788282	3.251402684	4.646031561	3.059590039	0.136642933	5.35500225	4.834126589	1.538796967	-2.64108314	4.4708069	2.824280255	4.800764313	1.351713853	4.875614837	4.848415539	3.790575753	2.976887644	2.276569653	3.039652907	3.74042971	4.19121889	-1.324221371	1.586236648	0.082587351	0.385084674	1.406615482	4.945640767	1.089567058	-3.543738393	2.953413285	-2.510838025	2.436831966	-0.307926762	2.496194722	3.127545543	2.190059863	4.087038689	2.845177356	3.859306392	4.402181456	2.47986749	4.13982342
TCGA-VQ-A8PF	-3.896054227	-5.212811393	2.060838515	0.171653709	-5.254171304	2.60887216	0.935675262	1.162433269	2.968985967	3.592621426	2.656476485	-0.873274584	4.965159885	4.023387176	1.141125105	-3.727714109	3.461060109	2.413719925	4.337994274	0.993121981	3.008174211	4.253552453	3.276480625	2.80346735	-0.120791578	2.850407984	2.180127627	2.935534683	-2.295504875	0.817596938	-0.287008597	-0.30702067	1.072475488	3.457455816	0.867328306	-3.926500444	2.359024993	-3.211520941	1.846724227	0.368173914	1.135699044	2.518825353	1.525402034	3.822492478	2.459327942	3.431425572	3.611851803	1.976031662	3.414935282
TCGA-VQ-A8PH	-3.284793656	-3.97147349	2.227303338	0.913589384	-4.684164211	3.199570085	-0.061200256	0.875986357	3.248961116	4.169376744	2.887299255	-0.077941303	5.636983644	4.915884918	1.905182595	-2.51866368	4.419962548	2.845521661	4.65446181	1.747398637	4.955172076	4.364196827	4.144327614	2.96647703	2.439928556	2.914345239	3.064058022	3.810320339	-1.455074364	1.38732301	0.020213002	0.8749467	1.018406257	4.85312282	2.374619879	-3.381807183	3.299401044	-2.512086232	1.980243085	-0.948639074	1.751369235	2.950516753	2.185401283	3.935168138	2.530883815	3.889968461	4.420806792	2.260944685	4.13582272
TCGA-VQ-A8PJ	-1.262919569	-3.580046844	3.5244685	2.076911277	-4.0396831	3.267123003	2.299321849	1.654422893	4.191018482	4.810215868	3.087194171	0.559069739	5.474310883	4.619141134	1.562125311	-2.239251801	5.041039428	2.789808742	4.663650798	2.566315184	5.274731681	4.895386637	4.152801724	3.017539785	3.135206863	3.09733722	3.301297313	4.375681263	-1.41760807	1.642618546	0.084783724	0.336658619	1.894777098	5.028743254	2.655823413	-2.607395032	3.394165939	-1.806130893	2.990753615	-0.098789224	3.748156296	4.431045268	2.774677128	4.442339674	3.221836047	3.994490874	4.592834018	2.992473645	4.151154398
TCGA-VQ-A8PK	-1.942355376	-2.993930267	3.310170183	2.213565504	-4.150709739	3.13368117	3.063335251	1.615188538	4.100351909	4.590622682	3.427019925	0.173745524	5.570135446	4.449077591	1.885727564	-2.272643621	4.277859355	2.846912678	4.806615038	2.108324908	5.677840996	5.130209692	4.305250253	2.930330555	2.064914116	3.13289838	3.400578314	4.658774219	-0.656103365	1.867584794	0.060810369	0.491004398	1.92982913	4.772101363	2.41095329	-2.262780944	3.177493166	-1.622512199	3.074738137	0.680560882	2.863019572	4.395389032	2.571718955	4.495162619	3.254981634	3.895453342	4.897522479	2.8237632	4.392420374
TCGA-VQ-A8PM	-2.210172929	-3.653886397	3.816872742	2.074550255	-4.324452792	3.321468888	1.476330571	1.483009557	3.688558047	4.448216585	2.953735414	0.818789256	5.074555694	4.11785363	1.529204919	-3.013349113	4.607954132	2.391205284	4.226906278	2.433998687	4.587518911	4.570159786	3.857143616	2.919172348	1.90169425	2.812151669	2.843566279	4.17991928	-1.148403469	1.431645253	-0.279946981	0.999152925	1.594494801	5.634861439	1.480611655	-2.422063142	3.218461652	-2.177689115	2.528314142	0.324739462	2.708466443	4.205759769	2.536330674	4.323400278	2.796930451	3.575605044	4.215540287	2.514951604	4.166105246
TCGA-VQ-A8PO	-4.132190573	-6.025066626	1.702496999	-0.525720952	-6.125706185	2.318505535	1.056377058	0.721025397	2.563435773	3.377715092	2.634848374	-1.036189879	4.879564096	3.996383844	1.009936143	-3.999965477	4.031822887	2.509386555	4.700079577	0.611822562	3.072285687	3.824583283	3.114273526	2.882714459	-0.183874847	2.833983442	2.494290139	2.073840802	-2.525039467	0.88174215	-0.172157161	-0.768549856	0.739270635	2.189912049	1.282605417	-4.892522808	1.786819878	-3.14283459	1.697401666	-0.082972763	1.000468474	1.802698983	1.446795022	3.621202501	2.415290041	3.489252657	3.993583044	1.758890206	3.284189324
TCGA-VQ-A8PP	-2.871759867	-4.544480916	3.529045782	1.264059386	-5.080599901	3.069824686	2.384901925	1.739930349	4.037443595	4.329587186	3.466995371	-0.453682035	5.279951776	4.326610642	1.151698519	-4.055772845	4.320786305	2.603632927	4.491380285	1.2028043	4.138581915	4.206563268	4.520597441	2.956133248	0.992842574	3.040519607	3.173944786	3.531325915	-1.948754893	0.872692089	-0.045545756	-0.383862622	1.189754386	4.455442133	1.327518206	-3.355662507	2.637568733	-2.073466847	2.973081908	-0.136872095	2.494720661	3.838293684	1.918003963	4.625655177	3.155119836	4.30344822	4.600901226	2.415766179	4.095013253
TCGA-VQ-A8PQ	-3.683627837	-4.987268143	2.542134887	0.417467139	-4.549019106	3.108604515	0.709711519	1.000106995	2.752328028	3.420657368	2.462973895	-0.522696278	4.628437786	4.106846196	1.487903303	-3.580135052	3.788673665	2.305821769	4.034319431	1.221658613	3.007236371	4.436795683	3.311123049	2.787264109	0.196489504	2.758763938	1.99190918	2.710677215	-1.982639791	1.073199913	-0.33033681	-0.084989823	1.108144474	4.832036039	0.471218265	-3.312554207	2.54233845	-2.601659758	2.128342658	0.694680517	1.557032802	3.065056426	1.807068868	4.086013376	2.13531866	3.449830182	3.518165085	2.751525805	3.055948612
TCGA-VQ-A8PU	-2.471327904	-2.199649338	3.555817585	1.860357511	-3.850363305	2.960787968	2.462575734	1.942065516	4.507901974	4.909719537	3.677921603	0.574648461	5.585188326	4.774416992	1.37786568	-2.073841197	5.043702163	2.953398106	4.601355383	2.483134486	4.74510995	5.730832988	5.078329582	3.054663932	3.089885713	3.109603467	4.0113545	4.510335709	-0.586598089	1.980161205	0.110985941	0.509131192	2.096698701	4.56592343	2.436093476	-1.84476725	3.620540434	-1.355976877	2.999266388	0.183941856	2.977012693	3.791714931	2.535431422	5.185364051	3.635116513	4.080476021	5.62590145	2.272901896	5.282734423
TCGA-VQ-A8PX	-3.443772886	-4.539462809	2.537128507	0.905272145	-5.278175385	3.154160951	0.318020386	1.22205245	3.195629068	4.004816525	3.056533927	0.584244353	5.278382594	4.33868852	1.467622391	-3.143463644	4.297458819	2.75273011	4.439288964	1.378821608	4.333079305	4.563846597	3.576474282	2.964042536	1.410182647	2.942910772	2.695863744	3.441165521	-1.987466584	1.078443728	-0.063934354	0.461015427	1.493558558	4.4805375	2.598818961	-4.172631623	2.82581645	-2.314715091	1.889046305	0.289801516	1.660394713	3.277753444	1.747694648	4.132322459	3.110285118	3.775268319	4.324930621	2.609030841	3.933880698
TCGA-VQ-A91A	-2.376745687	-3.703100932	3.025332046	2.085546616	-4.664461039	3.391842181	1.751452925	1.551286862	3.742695778	4.280427668	3.19201858	0.415016166	5.261596814	4.198125382	1.811280179	-3.912276167	4.221943211	2.408789996	4.423532398	2.337682593	3.855646175	4.992296474	4.043135114	2.925404015	1.557565835	2.885764968	2.872335982	3.735328888	-1.651529435	1.138989564	-0.319068451	0.288480889	1.43184822	5.066710615	0.615195556	-2.919444237	3.124100601	-2.363684384	2.840357219	-0.040696161	2.632324895	3.977603425	1.819742968	4.834414111	2.972218541	3.997458323	4.470225931	2.872977064	4.381518749
TCGA-VQ-A91D	-3.274223233	-4.853673264	2.600129524	0.876310785	-5.611797858	3.114189058	2.225476751	1.463630504	3.534796181	4.02389307	3.158739005	-0.615011612	5.212419776	4.37360531	1.836890878	-3.857500819	4.192453464	2.610535074	4.685314053	1.432782037	3.306540627	4.302037785	3.951238645	3.013294209	0.911501687	2.979660416	2.963089648	3.276111411	-1.856113624	0.879819671	-0.168282067	-0.031549178	0.744129701	3.502461893	1.47435081	-3.784839783	2.300250756	-2.175031006	2.590338402	-0.222441228	1.841457697	2.727400004	1.900718022	4.238270568	3.102965773	3.955248751	4.37793907	2.374871415	3.854852456
TCGA-VQ-A91E	-3.248676757	-5.106236168	2.695758608	0.485657263	-5.475327627	2.794854592	0.65580749	1.276418195	3.181722613	4.222652531	2.995269171	-0.491014127	5.322567215	4.171274825	1.27986555	-3.191428537	4.297255248	2.636272048	4.460918558	0.794816174	3.835600831	4.074108622	3.503757863	2.930900498	1.024080066	2.887707959	2.506392828	3.11427861	-2.123615533	0.730432212	-0.085142504	0.171626383	1.300826802	3.346903775	1.95475729	-4.105855586	2.301255037	-2.572642625	2.106813598	-0.13703932	1.874938273	2.612047801	2.049049997	4.12247245	2.819559885	3.812605963	4.265253254	2.104367016	3.964061678
TCGA-VQ-A91K	-2.616069591	-4.174497518	3.776623239	1.65446913	-4.790732543	3.001304129	2.180235472	1.680871782	3.822794924	4.396702752	3.280656338	0.137006239	5.246407903	4.234956197	1.49445025	-3.248654021	4.438092192	2.660383987	4.603981976	2.200277766	3.940963428	4.437921594	3.955305508	2.963272229	1.39948808	3.036736036	3.36584549	3.63469516	-1.252491205	1.411173671	-0.051817057	-0.439629789	1.47938772	4.122849089	1.689405417	-3.081821954	2.630454261	-1.48994704	2.765406572	0.574717462	2.538679033	3.331719702	1.925211996	4.567552293	3.246596656	3.541014925	4.548815868	2.383916614	4.176383382
TCGA-VQ-A91N	-1.79733462	-2.968824454	4.231693011	1.934354264	-4.138445729	2.901605495	1.465449731	1.313795289	4.425590145	4.783406924	2.933498175	0.546741898	5.369555575	4.261303063	1.72541613	-2.683891722	5.478781202	2.702156487	4.580581872	1.980049099	5.902688608	5.778149588	4.340079172	2.958712558	2.650638108	2.837154266	3.190818377	4.057500489	-1.073900109	1.525950758	-0.02720222	0.555290861	2.149617012	5.232217631	2.657256498	-2.09710007	3.188977558	-1.67400488	3.10364168	-0.533622997	3.309953846	4.502608098	1.768608478	4.863074222	2.650138506	4.019712107	5.966476649	2.473486695	5.109229781
TCGA-VQ-A91Q	-2.574433759	-3.153913011	3.724591632	1.74044941	-4.140003745	3.326586155	1.970859179	1.736207085	4.347746078	4.495783506	3.388778991	0.425734908	5.391876382	4.958920774	1.642883413	-2.876826604	4.785889008	2.840632247	4.590995129	2.305495444	4.266971097	4.644702646	4.119414547	3.028516223	1.824301951	2.969643409	3.160618163	3.929212543	-1.247442923	1.158259611	0.148981712	-0.215433138	1.752097451	5.015479863	1.701935553	-2.213176344	3.171804852	-1.930975696	2.991823157	-0.397285564	2.750121912	4.486461932	1.933033346	4.849086755	2.906526048	4.346570751	4.704852591	3.023766454	4.509133784
TCGA-VQ-A91S	-2.303011679	-4.353943576	3.060021813	1.425274452	-4.487815165	2.696298833	0.149964555	0.705344293	3.100145166	4.488907661	2.958137973	-0.15891258	5.086688205	4.64031739	1.288227458	-2.748102738	4.242516667	2.788409902	4.524315391	1.116963671	5.48732406	4.822177253	3.95055659	2.953251904	1.839638458	3.036541695	3.297261123	3.953354154	-0.928606069	1.753313165	0.15620024	-0.522991307	1.101032637	4.836315562	2.105833548	-3.690137043	2.3076553	-1.599302733	2.439871698	-0.382334969	3.11094006	3.434662547	1.980235253	4.199613475	2.919630685	4.233063892	4.270765487	2.426984009	4.284071313
TCGA-VQ-A91U	-2.619766429	-3.651642935	2.897912435	1.022992653	-4.405476445	2.763657723	0.837269436	1.011412789	3.050982198	4.106756094	3.037272423	-0.167854149	5.097583434	4.342388625	1.248330701	-3.521247389	4.824643827	2.561284958	4.464792371	1.698341471	5.449782292	4.904630871	3.423494875	2.897328445	1.699761315	2.949742399	3.084550609	3.650810696	-0.879979548	1.539768984	-0.03595122	-0.042191764	1.235377572	4.533359488	1.935010222	-3.365515378	2.441087511	-2.280818545	2.627232089	-0.279550612	2.306112426	3.265123274	1.927238379	4.03101429	2.926514331	3.874754237	4.534662865	1.870480638	3.927840965
TCGA-VQ-A91V	-1.809639372	-3.159209531	3.527499976	1.960563061	-4.648498912	2.771635898	2.375769307	1.733687762	3.89407371	4.758076453	3.456108356	0.597902725	5.514404185	4.446105847	1.518678766	-2.531866942	4.856689089	2.811637813	4.678150418	2.689333755	5.424246895	5.2569077	4.14769352	3.042212489	2.122082501	3.083668305	3.313350757	4.367109473	-1.247320589	1.627921084	0.106469672	0.138140825	2.004778799	4.915304808	2.461734747	-3.094344357	3.080385879	-1.880940574	2.843488482	0.56076793	2.830965665	4.327498853	2.364073869	4.565698612	3.593408526	3.844433167	5.696292214	2.336589067	4.537733851
TCGA-VQ-A91X	-1.023481682	-2.032034723	5.109151077	3.035137265	-3.726012735	3.194826615	1.392369517	1.487846114	4.054665636	5.349826091	3.047434911	1.350355921	5.415190787	4.912318689	1.257681029	-1.191914861	5.462092756	2.951162124	4.811485419	2.731987028	6.836104988	5.929509064	4.839002934	3.093259194	2.988702618	3.025976916	3.827511597	4.231309978	-0.363697079	2.792346664	0.194435923	1.154862769	1.882653285	5.596844392	3.393874629	-2.647190548	3.186735376	-1.112417814	3.083933879	-0.302077193	4.135243272	3.661204595	3.280409004	4.213294727	3.182188292	4.089367584	5.022255521	2.817231144	4.838599083
TCGA-VQ-A91Y	-1.972372336	-3.465980404	3.677755285	2.784511351	-4.038242951	3.561464557	2.330617015	1.944734242	3.726401122	4.30469483	3.168038442	0.47979762	5.179198432	4.283452502	2.06280546	-3.208394797	4.538552882	2.369332983	4.235093802	2.436007469	4.597620796	5.028359465	3.771452748	2.893957594	2.25960501	2.920962903	2.90869837	4.452060004	-1.301859655	1.390820533	-0.183190535	1.69674606	1.672691747	5.715648642	1.220728172	-2.658384157	3.818494386	-1.848535983	3.162391699	0.093227745	2.910335126	4.856300707	2.439668977	4.383047367	3.102360469	4.231436582	4.33603717	3.043697108	4.330509626
TCGA-VQ-A91Z	-0.821563553	-3.116164548	4.752939072	2.295951553	-4.152504239	3.397699856	1.598080225	1.064585463	4.419652488	4.993219579	3.475848082	-0.046434955	5.699387666	4.957353366	1.625194923	-2.882044128	4.42139394	2.966948229	4.513916121	1.668075111	6.832596288	4.794877793	4.263047681	3.011613575	2.529032885	3.236549346	2.571134635	3.674031542	-0.30844568	1.14185199	0.241814647	0.092627548	1.328568533	5.266327424	2.467125113	-3.209698932	3.122654829	-1.691423124	3.07029801	-0.143509016	3.945415735	4.026555621	1.958461394	4.686052494	3.275358956	4.331438162	4.251550644	3.160916929	4.774443212
TCGA-VQ-A922	-1.967511307	-4.001996325	3.304497559	1.994195938	-4.583132394	3.12874193	0.856652514	0.672132694	3.372546285	3.870308515	3.249070227	-0.444360773	5.55060508	4.704659853	1.485917032	-3.482115175	3.957998639	2.646926178	4.59264185	1.240795358	4.301074386	4.36805445	3.116006121	2.930681135	1.152590156	2.960799913	3.28083277	4.209402053	-0.325513395	1.679061605	0.094052484	1.096045644	1.466824015	5.316437195	1.143782181	-3.364380009	3.269163201	-1.384317748	2.337390582	-0.585349104	2.753006574	4.415652278	1.663688609	4.132618191	2.607286569	3.995077462	4.083211108	2.802251665	4.179230841
TCGA-VQ-A923	-3.79433454	-4.703778261	2.172081413	0.501041285	-4.796246529	2.949190712	0.631634762	1.115250647	3.160498238	3.829523233	2.720128033	-0.614027295	5.084102187	4.321294409	1.371430091	-3.593368969	4.049090078	2.462105358	4.285727472	1.320505258	3.95463626	4.407038953	3.347445402	2.801448447	0.272300278	2.875503139	2.415762742	3.108703529	-2.008192578	1.086268582	-0.178140267	-0.086279206	1.259173326	3.774005194	1.257196318	-3.630267241	2.407044553	-2.937928477	2.169145702	0.411808073	1.325567372	2.82740721	2.068419089	3.923798153	2.540824692	3.577314066	3.575053823	2.378927677	3.458872643
TCGA-VQ-A924	-3.284860289	-4.892124181	2.67184343	0.834052406	-5.328454585	2.813499264	1.686025873	1.214865431	3.42578336	3.93816195	3.045070829	-0.721343991	5.149074167	4.288470104	1.501950404	-3.610901567	4.099086313	2.646077743	4.776540582	0.93198009	3.960876775	4.20360255	3.63340894	2.953660911	0.318369874	2.935030056	3.155567669	3.000891965	-1.475199933	1.425750879	-0.095374893	-0.202675879	0.804870058	2.90483801	1.871195414	-3.619432484	2.019056514	-2.138132633	2.286089759	-0.201234152	2.034286129	2.516768757	1.787983933	3.856083843	2.798893484	3.825428369	4.474413638	1.977116398	3.717696254
TCGA-VQ-A925	-1.055537488	-2.99861421	3.756704182	2.395839289	-4.435000615	2.872950918	2.30248135	1.241122184	3.749294233	4.19612674	2.922110502	0.182334024	5.362254222	4.226859944	1.240035208	-2.654369187	4.663081941	2.568911908	4.485256891	2.359802508	5.121175119	5.103662087	4.063501167	2.901056935	2.681405702	2.891493018	2.694527237	4.088462217	-1.022958319	1.289939929	0.101005153	1.11469129	2.174786944	5.403149047	2.463633714	-2.852064062	3.295476581	-1.276039405	2.71028122	-0.455887539	3.467981538	4.415868582	2.115376456	4.284808396	2.829970631	3.791833006	5.506473706	2.390752159	4.901833133
TCGA-VQ-A927	-2.480973119	-4.079399841	3.315040496	1.438579488	-4.604600172	3.009578716	1.668040607	1.597821085	3.551668457	4.217241813	2.83753632	0.394616286	5.054558526	3.919329075	1.507783998	-3.092309761	4.533158622	2.381554958	4.21948318	2.132478048	3.825123577	4.891184869	3.698943828	2.904239406	1.329771819	2.785491366	2.687361745	3.524312807	-1.870769107	1.343699451	-0.094351409	0.2159524	1.7508697	4.92316687	1.948023352	-2.924986434	3.152066987	-2.117743537	2.610027358	-0.027232295	2.263829702	3.430398619	2.016801533	4.582163642	2.806715407	3.621404837	4.69828165	2.421996028	3.968281706
TCGA-VQ-A928	-2.421129766	-4.127154566	3.805094341	2.081882083	-4.606218289	3.021883085	1.320047959	1.138665942	3.915904052	4.23176357	3.146448935	0.478565443	5.306512641	4.685997449	1.430743233	-3.434956341	4.408618703	2.624887335	4.490028792	2.020058989	3.343653258	4.605076602	3.989867411	2.95389387	1.371399115	2.97167676	2.742426006	3.709141541	-1.738841279	0.813301096	-0.020501496	0.8200405	1.672400533	4.857346851	1.475146629	-2.946907134	3.182245469	-2.168156411	2.542517976	-0.435385514	2.7110197	3.872772675	1.768366802	4.374913631	2.798902383	3.965572446	4.508117702	2.6371721	4.330394534
TCGA-VQ-A92D	-1.854196849	-3.557599547	3.444785208	1.948331053	-4.718805043	2.469536333	2.637587849	1.443674781	3.806027122	5.008060412	3.218311562	0.404729491	5.32997575	4.44463699	1.513420452	-2.720676417	4.632918195	2.607574936	4.62723426	1.619355715	4.337702008	5.266302283	4.3321543	2.922869546	2.583326576	2.920779108	3.221674411	4.054342591	-1.718199727	1.212226173	0.052932374	-0.377376513	1.654491535	4.198486061	1.785471532	-3.370805162	2.878210101	-1.863782769	2.854769437	-0.26236122	3.094528902	4.16007145	2.315456164	4.947254556	3.040205323	3.835436724	4.603354393	2.673683141	4.599615653
TCGA-VQ-A94O	-1.38249067	-4.051979044	3.01169795	1.682605594	-4.319104873	2.598683532	0.33112589	0.788915353	3.232186206	4.476747686	3.096541365	-0.415326004	5.536187335	4.719719112	1.749078677	-2.724120443	3.815560582	2.724211696	4.56033749	1.417126633	5.061725518	4.57300772	3.276536038	2.93155929	2.777282179	3.078739777	2.804240504	3.767823179	-1.302114266	1.606257053	0.058273627	0.309521698	1.144519891	5.262743309	1.67430455	-3.015366549	3.219425201	-2.462652569	2.164335682	-0.064939616	3.409167583	3.761434929	2.186151446	3.997143168	2.666040032	3.867420446	3.770930432	2.199480384	4.49542148
TCGA-VQ-A94P	-2.299198277	-3.171759962	3.721388279	2.825713164	-4.101664472	4.086365368	2.890414814	1.815807316	3.393740396	3.942426559	3.253884271	0.764265709	5.085165152	4.349087663	2.771595137	-3.18132593	4.418622901	2.153527618	4.100594957	2.488140596	3.738730638	4.837448678	3.920550397	3.028485102	1.388129042	2.754822982	3.086380006	4.333412627	-1.768907964	1.518577946	-0.383180245	1.827821762	1.356484243	6.414402064	1.126301578	-1.82289814	3.868109996	-2.030756545	3.039460676	-0.528636723	2.490275883	4.840993093	2.294279847	4.541675802	2.91042453	4.592731037	3.697843999	3.466876689	3.983627745
TCGA-VQ-A94R	-2.683682337	-4.329866984	3.330727233	1.157951319	-4.701767438	2.510308683	1.380622935	1.076741868	3.26849872	3.957635899	2.849529657	-1.173427362	5.17766444	4.421296069	1.128604917	-3.791638508	4.086081004	2.481979369	4.417075286	1.02257381	4.536496815	4.634557169	3.135573023	2.835644696	0.66311105	2.869321019	2.367865267	3.618629648	-1.594267793	1.075866713	-0.083196795	0.205865149	1.221777463	4.958936247	1.572318409	-3.603868304	2.154171185	-2.349320272	2.095310094	-0.513103166	2.151330863	3.193548446	1.555355651	4.006504332	2.668359912	3.868317985	3.971497945	2.391944287	3.712644877
TCGA-VQ-A94T	-3.175579171	-4.540256746	2.749935586	0.855715033	-5.685927547	2.218709783	2.462651337	1.373783767	3.501441394	4.168559037	3.512351042	-0.283839326	5.543669219	4.608514654	0.792488153	-3.063134165	4.309101553	2.772943882	4.693506847	1.396518509	4.4405293	4.528644277	4.174657048	3.054663273	0.791827315	2.985640549	2.797208655	3.720041909	-2.281530739	0.906812527	-0.152102371	-0.833816594	1.441787759	4.098608155	1.901074236	-3.760883598	2.55481867	-2.478173188	2.599240631	-0.222528597	1.841577859	3.159499035	1.531283008	4.073231454	3.251498194	4.166069073	4.660663884	2.025378849	4.078734516
TCGA-VQ-A94U	-2.68539991	-4.348901491	2.967420765	1.222573356	-4.870259832	3.395531237	0.739127911	0.676821982	2.984994781	3.64448825	2.764125844	0.183595133	5.388703726	4.773029315	2.128779249	-3.204641996	4.504481369	2.68611365	4.52785267	1.794196807	4.4410172	4.611673653	3.210089344	2.96082885	0.813381908	2.806794416	2.205753189	2.976534904	-2.171775633	1.117771362	-0.080599288	0.877932795	1.349109008	4.963335723	1.880427437	-3.665695531	2.638115655	-2.572667161	2.168213987	-0.505581101	1.962650375	3.596555061	1.742818215	4.076248088	2.495894289	4.031060997	4.130589931	3.127141735	3.610639211
TCGA-VQ-AA64	-0.781298127	-3.163294724	4.248884663	2.093521231	-4.133470003	3.526184028	2.720028474	1.794785231	3.980196732	4.309919376	3.402745661	0.37603565	5.516920303	4.478168421	1.991937807	-3.335422588	4.721555806	2.570632726	4.507544193	2.827963709	5.231249114	5.393198301	3.853724404	2.969693075	3.47293764	2.984750538	2.917486623	4.271164678	-1.374709983	1.242032005	-0.104703543	1.492002304	2.011377637	5.096278027	1.37549713	-2.344151999	3.944676519	-2.392351577	3.196330905	-0.013619561	3.886812621	4.933633761	2.115201728	4.473285068	3.112693302	3.877633494	5.318793103	3.121474402	4.952782348
TCGA-VQ-AA68	-1.251358675	-1.420256083	4.011863997	3.040220363	-3.310037267	2.90199048	2.936703279	2.204695189	5.009408401	5.183373091	3.527184339	0.528758921	5.483518094	4.347601122	1.245373898	-2.300452649	5.444773257	2.802434842	4.735070337	2.96356958	6.490583662	5.186964506	4.674073541	2.918345835	2.796154143	3.049567157	4.062627594	4.942557102	-0.123362683	1.816579491	0.065361368	0.387550244	1.745548642	5.341066891	2.036878373	-0.906518177	3.400053045	-1.320948595	3.595268325	0.336678325	4.167441548	4.97230221	2.508200934	5.153528154	3.352799296	3.781184583	5.688265276	2.35617358	5.351556938
TCGA-VQ-AA69	-3.027760584	-4.94076091	2.782121512	0.689027684	-5.264458494	3.17739278	1.598641923	0.996003005	3.533850651	3.949248857	2.954636474	-0.181783495	5.55583149	4.649392358	1.29161356	-2.861551401	3.680664409	2.698452014	4.517958598	0.779420003	5.457047366	4.318137227	3.747458876	2.853684963	0.563006971	2.845226026	3.059973256	3.095214524	-1.400609185	2.03727562	0.129531418	-0.210416122	0.905053351	4.479242347	2.21123256	-3.815984775	2.55164208	-2.145499626	2.349487147	-1.087760128	1.898842894	3.076860874	2.235738703	3.703549016	2.236643565	4.068761657	4.636252512	2.526021516	3.808084774
TCGA-VQ-AA6A	-1.855549645	-2.974647743	4.09331272	3.116263561	-3.903388143	3.107945613	1.804195925	1.979957487	4.570620128	5.292257	3.181386927	0.729665792	5.600026315	4.495062722	1.612555446	-2.068722598	5.061558977	2.705262609	4.537051008	2.463122414	5.595303905	5.302867174	4.498713857	2.868997002	2.916161262	2.993138982	3.35664738	5.144298545	-0.853099183	1.620101302	0.003333927	0.931205806	1.901327668	5.646311352	2.43277874	-2.548335595	3.298212926	-1.883451493	3.384980803	0.00081287	3.198802811	4.483105904	2.84449024	4.847166018	2.848291212	3.927631893	5.461604961	2.579227631	5.011315869
TCGA-VQ-AA6D	-1.578143686	-3.599904166	3.60314327	1.809621915	-4.036143941	3.193555594	2.518872813	1.787400691	4.014880587	4.607245328	3.060860039	0.732073934	5.68267381	4.607852529	1.224622834	-1.851711677	4.666891957	2.900008689	4.594046072	2.028120407	6.491483934	4.738680745	4.339001747	2.970380572	2.806372384	3.107690221	4.127486679	4.309577825	0.470907032	2.292441746	0.102955968	1.511181098	1.701519051	5.188085072	3.47948177	-2.816301839	3.389495337	-1.53200425	2.610507879	-0.174479532	3.117201763	4.348062562	3.087712423	3.640774482	2.94812799	3.925176898	4.484384448	2.702521066	4.349209517
TCGA-VQ-AA6F	-3.182992345	-2.830369457	2.522956759	1.562268074	-4.441150384	2.784646387	1.232764595	1.196711034	4.02916209	4.489477204	3.194139303	0.517042165	5.144087196	4.38200223	1.180414926	-2.872738108	4.352324487	2.711123841	4.63385496	2.312713901	3.541182556	5.109884134	4.099960276	3.02239678	1.785235188	2.971788091	2.792185386	3.787067662	-1.517838614	1.08065314	-0.104608937	0.138084149	1.746528407	4.5046497	1.209958213	-2.841813211	3.049634024	-2.203922466	2.604531762	0.5217	2.389700087	3.269848003	2.318171997	4.632174337	3.150173654	3.821577622	4.786060334	2.35190859	4.39850782
TCGA-VQ-AA6G	-2.015722612	-2.930291646	3.614942334	1.92373879	-4.487811533	2.686304836	1.873136254	1.657045279	4.184802425	4.723064435	3.487025067	0.696294045	5.207497438	4.051801523	1.258716121	-2.548808565	4.675869073	2.623305678	4.491270427	2.12845972	5.326086023	5.299056528	4.307728445	2.954517884	2.214039266	2.987993163	3.768771423	4.330884469	-1.04852784	2.011399333	0.109475979	-0.266685841	1.664972771	4.763683313	2.333465011	-2.531863076	3.107767221	-1.018499888	3.265003136	0.378464949	3.410083913	4.12512789	2.615876557	5.134964661	3.497244193	3.861071467	5.158825638	2.275883293	4.729009514
TCGA-VQ-AA6J	-2.986417796	-4.409884655	2.468443733	0.852906989	-4.950528339	2.857200435	0.872813042	1.250239763	3.034079015	4.198114983	2.799980516	-0.569302923	5.14534339	4.066985095	1.495352944	-3.095665356	4.070085187	2.540606426	4.56232159	1.183390164	5.365287294	4.805395365	3.688958058	2.874730506	1.788385823	2.856358269	2.474578673	3.013255635	-1.84861563	0.928815233	-0.16399651	0.078074209	1.172633712	4.541212079	1.792175777	-3.663578024	3.179197168	-2.149241506	2.131684168	0.00339548	2.054536893	3.115240074	1.856610634	4.013271657	2.568073407	3.576425947	4.610228636	2.381190789	4.1483978
TCGA-VQ-AA6K	-1.749300541	-2.364235485	4.553297241	2.422047794	-3.627625657	3.522729163	1.635659864	1.741257118	4.176188636	4.623607442	3.475466818	0.639590334	5.453607269	4.573267824	1.469947144	-2.688222502	4.818660011	2.702827624	4.363452858	2.815727597	4.961972642	5.203622751	4.392966495	3.055615452	2.186872357	3.104613061	2.573703143	3.979989811	-1.700532045	1.121120338	-0.004346383	-0.151162935	1.797078079	4.736461303	1.896583893	-1.609716643	3.25515415	-2.139342296	3.018200373	0.781243356	3.420926956	4.124438259	1.972492182	4.727865459	3.540457613	3.919163138	4.75112473	3.253980283	4.540060745
TCGA-ZA-A8F6	-1.882750896	-2.644679229	4.197278764	2.63215864	-3.495735909	3.474834603	1.722243558	1.794244768	3.89859022	4.644410984	2.913988291	0.794391615	5.077363858	4.303751414	2.140028179	-2.539949752	4.723301273	2.43458856	4.327960958	2.960467918	4.197537531	5.159151197	4.284841443	2.931988312	2.253675748	2.813217789	3.405429213	4.185739861	-1.142693519	1.922184746	-0.164080456	0.850452117	1.906462703	5.947662267	2.099297108	-1.506892894	3.614377942	-1.47849797	2.923693768	0.095823532	3.226738779	4.381280627	2.377357008	4.79941769	2.887005822	3.785696851	4.860488473	2.754241617	4.759336957
TCGA-ZQ-A9CR	-2.768891037	-4.131005114	2.087283862	1.77727117	-5.199225043	3.003088134	1.86988106	1.170232886	3.210029897	4.026535391	2.935142162	-0.73725669	5.059556096	3.931309634	1.686020638	-4.343185404	3.952726291	2.267918748	4.613840658	1.934683405	4.255800716	4.889057292	4.006618419	2.932191577	2.248037181	2.828312903	2.861925963	3.565017336	-2.177441696	1.41033016	-0.46232568	0.36266594	0.905061883	4.262065098	0.216528903	-3.477160455	3.351422629	-2.963809136	2.954787839	-0.625800246	2.2936406	3.817926184	2.045819691	4.470016645	2.672620174	4.091196944	4.469489125	2.342444112	4.169792966
[truncated: 149 more columns]
